# Supplementary material for: Global scenarios of resource and emission savings from material efficiency in residential buildings and cars
Source: Nat Commun. 2021 Aug 24;12:5097. doi: 10.1038/s41467-021-25300-4 (PMC8385048; doi:10.1038/s41467-021-25300-4)
Supplement: Supplementary file 3 — Source Data [file 41467_2021_25300_MOESM3_ESM.xlsx]

## Sheet: Cover
								Global Scenarios of Resource and Emission Savings from Material Efficiency in Residential Buildings and Cars
								Stefan Pauliuk, Niko Heeren, Peter Berrill, Tomer Fishman, Andrea Nistad, Qingshi Tu, Paul Wolfram, and Edgar G Hertwich
								Supplementary material 3: Numerical Values Shown in Plots
		Full result dataset is archived on
		https://zenodo.org/record/4698619
		Content:
		Sheet "Fig. 1": Data extracted from the export summary files GHG_Cascade_Data_pav_reb_Global.xls. Plotted values are highlighted red. Unit: Mt CO2-eq.
		Sheet "Fig. 2": Data extracted from the export summary files GHG_Area_Data_pav[reb]_[Region].xls. Plotted values are highlighted red. Unit: Mt CO2-eq.
		Sheet "Fig. 3": Data extracted from the export summary files ME_industry_demand_cascadeGlobal[North/South].xls. Plotted values are highlighted red. Unit: Mt CO2-eq.
		Sheet "Fig. 4a": Data extracted from the export summary files PrimaryMaterial_pav_reb_Global.xls and SecondaryMaterial_pav_reb_Global.xls. Plotted values are highlighted red. Unit: Mt/yr.
		Sheet "Fig. 4b": Data extracted from the export summary files pC_MatStocks_tonsPcap_pav_reb_Global[North/South].xls. Plotted values are highlighted red. Unit: ton/cap.
		Sheet "Other": Other ancillary calculations and references used for generating numbers reported or referred to in the paper.
		Remarks:
		Mt stands for million metric tons.

## Sheet: Fig. 1
System scope	Indicator, unit: Mt CO2-eq	SSP	RCP	No ME	+ higher yields	+ re-use/longer use	+ material subst.	+ down-sizing	+ car-sharing	+ ride-sharing	+ more intense bld. use = All ME stratgs.
System-wide GHG	Cumulative GHG, 2016-2050	LED	Base	242058	238579	234325	222348	213300	212569	205872	205872
System-wide GHG	Cumulative GHG, 2016-2050	LED	RCP2_6	183306	179847	175640	164571	157737	156716	151512	151512
System-wide GHG	Cumulative GHG, 2016-2050	SSP1	Base	333659	329808	325577	315809	305920	304839	296255	278033
System-wide GHG	Cumulative GHG, 2016-2050	SSP1	RCP2_6	279512	275603	271187	261896	253708	252045	245006	230063
System-wide GHG	Cumulative GHG, 2016-2050	SSP2	Base	514956	510334	505860	497765	481273	480230	469022	438026
System-wide GHG	Cumulative GHG, 2016-2050	SSP2	RCP2_6	399799	395112	390119	382671	369797	367960	359468	337378
System-wide GHG	Avg. annual GHG, 2040-2050	LED	Base	47414.8	45661.3	43800.5	38683.5	35057.9	34895	32708.5	32708.5
System-wide GHG	Avg. annual GHG, 2040-2050	LED	RCP2_6	21923.3	20216.6	18363.7	14068.2	11912.8	11402.8	10145.1	10145.1
System-wide GHG	Avg. annual GHG, 2040-2050	SSP1	Base	79244.5	77309.7	75394	70996.5	66926.4	66677.3	63499.9	57546
System-wide GHG	Avg. annual GHG, 2040-2050	SSP1	RCP2_6	50697.4	48747.1	46667.2	42907.7	40010.9	39187.5	37053	32950.9
System-wide GHG	Avg. annual GHG, 2040-2050	SSP2	Base	153276	150929	148844	145119	137696	137482	132801	119262
System-wide GHG	Avg. annual GHG, 2040-2050	SSP2	RCP2_6	82832.1	80474.5	77954.5	74933	70095.5	69117.8	66332.2	58906.2
System-wide GHG	Annual GHG, 2050	LED	Base	4468.92	4277.85	4058.47	3539.62	3173.66	3154.05	2935.4	2935.4
System-wide GHG	Annual GHG, 2050	LED	RCP2_6	1847.85	1687.3	1472.96	1058.72	878.247	813.802	712.066	712.066
System-wide GHG	Annual GHG, 2050	SSP1	Base	7451.51	7240.17	7009.46	6557.56	6177.86	6145.52	5824.17	5349.46
System-wide GHG	Annual GHG, 2050	SSP1	RCP2_6	4143.26	3934.87	3682.93	3334.26	3097.88	2986.93	2807.95	2546.82
System-wide GHG	Annual GHG, 2050	SSP2	Base	15257.2	14999.1	14740.6	14351.3	13601.2	13574.2	13095.3	11837.6
System-wide GHG	Annual GHG, 2050	SSP2	RCP2_6	6625.03	6372.32	6056.15	5776.03	5365.69	5232.26	5007.43	4486.02
Material cycle GHG	Cumulative GHG, 2016-2050	LED	Base	50032.9	46554.3	44203.5	33308.3	30052	29495.8	28900.8	28900.8
Material cycle GHG	Cumulative GHG, 2016-2050	LED	RCP2_6	48135.8	44676.7	42549.5	32224.1	29177.7	28661.6	28153.8	28153.8
Material cycle GHG	Cumulative GHG, 2016-2050	SSP1	Base	67473.2	63621.7	61169.7	53327.1	48406.4	47645.7	47016	36540.4
Material cycle GHG	Cumulative GHG, 2016-2050	SSP1	RCP2_6	66011.6	62102.5	59754.3	51855.7	47192.5	46491.6	45942.5	36080.8
Material cycle GHG	Cumulative GHG, 2016-2050	SSP2	Base	100480	95857.4	93392.7	86781.8	79368.4	78676.2	77984.3	61226.5
Material cycle GHG	Cumulative GHG, 2016-2050	SSP2	RCP2_6	97465.3	92778.2	90419.1	83898.8	76906	76250.5	75622	60151.9
Material cycle GHG	Avg. annual GHG, 2040-2050	LED	Base	12813.9	11060.5	9770.97	5757.95	4831.32	4810.39	4669.81	4669.81
Material cycle GHG	Avg. annual GHG, 2040-2050	LED	RCP2_6	11011.1	9304.38	8163.79	4710.96	3902.57	3882.39	3788.17	3788.17
Material cycle GHG	Avg. annual GHG, 2040-2050	SSP1	Base	16485.9	14551	13195.2	10273.3	8642.59	8595.26	8452.77	5706.62
Material cycle GHG	Avg. annual GHG, 2040-2050	SSP1	RCP2_6	14784.2	12833.9	11549.9	8840.76	7368.1	7326.43	7225.2	4760.05
Material cycle GHG	Avg. annual GHG, 2040-2050	SSP2	Base	24581.5	22234.7	20786.7	18308.7	15586.8	15539.5	15403.1	9395.85
Material cycle GHG	Avg. annual GHG, 2040-2050	SSP2	RCP2_6	21693.9	19336.3	17969.2	15741	13307.6	13263.1	13156.9	7911.21
Material cycle GHG	Annual GHG, 2050	LED	Base	1245.83	1054.76	894.997	531.372	442.574	439.532	424.529	424.529
Material cycle GHG	Annual GHG, 2050	LED	RCP2_6	996.506	835.955	699.991	403.61	329.362	326.632	318.329	318.329
Material cycle GHG	Annual GHG, 2050	SSP1	Base	1531.44	1320.09	1150.85	890.797	765.664	760.345	741.362	548.922
Material cycle GHG	Annual GHG, 2050	SSP1	RCP2_6	1284.93	1076.53	918.875	697.65	581.221	576.322	564.295	411.089
Material cycle GHG	Annual GHG, 2050	SSP2	Base	2293.6	2035.5	1847.08	1623.67	1372.35	1368.04	1353.76	915.555
Material cycle GHG	Annual GHG, 2050	SSP2	RCP2_6	1889.83	1637.12	1462.8	1279.22	1062.96	1058.6	1048.52	671.529

## Sheet: Fig. 2
Sector	Region	System scope	SSP	RCP	ME strategy	2016	2017	2018	2019	2020	2021	2022	2023	2024	2025	2026	2027	2028	2029	2030	2031	2032	2033	2034	2035	2036	2037	2038	2039	2040	2041	2042	2043	2044	2045	2046	2047	2048	2049	2050	2051	2052	2053	2054	2055	2056	2057	2058	2059
passenger vehicles (pav)	Global	System-wide GHG, Mt CO2-eq	LED	Base	total, no ME	3379.21	3267.12	3156.98	3055.4	2961.65	2877.84	2801.05	2730.8	2666.61	2608.03	2554.61	2505.94	2461.63	2421.29	2384.56	2354.46	2326.95	2301.72	2278.55	2257.23	2237.66	2219.78	2203.62	2189.25	2176.87	2176.55	2180.53	2184.7	2188.94	2193.15	2197.22	2201.01	2204.51	2207.71	2210.68	2211.24	2211.38	2210.94	2209.85	2208	2205.31	2201.65	2196.9	2190.97
passenger vehicles (pav)	Global	System-wide GHG, Mt CO2-eq	LED	Base	higher yields	3379.16	3266.85	3156.4	3054.3	2959.73	2874.76	2796.48	2724.45	2658.24	2597.45	2541.69	2490.6	2443.85	2401.12	2362.09	2329.85	2300.37	2273.42	2248.79	2226.31	2205.87	2187.44	2171.04	2156.75	2144.73	2144.71	2148.61	2152.54	2156.52	2160.48	2164.3	2167.85	2171.11	2174.1	2176.85	2177.2	2177.16	2176.6	2175.41	2173.51	2170.79	2167.13	2162.42	2156.53
passenger vehicles (pav)	Global	System-wide GHG, Mt CO2-eq	LED	Base	re-use & LTE	3379.16	3265	3152.79	3049.01	2952.81	2866.25	2786.44	2712.96	2645.38	2583.3	2526.36	2474.21	2426.52	2382.94	2343.16	2310.25	2280.19	2252.7	2227.58	2204.64	2183.77	2164.93	2148.12	2133.43	2121.03	2120.59	2124.02	2127.42	2130.84	2134.2	2137.4	2140.31	2142.92	2145.24	2147.31	2147.03	2146.33	2145.1	2143.23	2140.62	2137.17	2132.74	2127.23	2120.53
passenger vehicles (pav)	Global	System-wide GHG, Mt CO2-eq	LED	Base	material subst.	3381.19	3268.32	3156.94	3053.69	2957.74	2871.17	2791.15	2717.29	2649.18	2586.46	2528.76	2475.73	2427.04	2382.38	2341.44	2307.26	2275.83	2246.81	2219.98	2195.11	2172.09	2150.86	2131.42	2113.87	2098.4	2095.26	2096.53	2097.67	2098.83	2099.96	2100.96	2101.74	2102.3	2102.66	2102.92	2101	2098.67	2095.7	2091.94	2087.22	2081.43	2074.39	2065.99	2056.1
passenger vehicles (pav)	Global	System-wide GHG, Mt CO2-eq	LED	Base	down-sizing	3377.09	3258.05	3138.96	3026.45	2919.8	2821.23	2728.12	2640.26	2557.46	2479.55	2406.38	2337.8	2273.7	2213.94	2158.39	2109.98	2065.08	2023.49	1985.05	1949.63	1917.14	1887.53	1860.79	1836.99	1816.24	1806.9	1801.97	1797.74	1794.28	1791.52	1789.37	1787.69	1786.4	1785.5	1784.99	1783.07	1781.21	1779.14	1776.71	1773.73	1770.06	1765.53	1759.98	1753.3
passenger vehicles (pav)	Global	System-wide GHG, Mt CO2-eq	LED	Base	car-sharing	3337.24	3222.25	3106.73	2997.2	2892.97	2796.08	2704.15	2617.02	2534.55	2456.65	2383.26	2314.3	2249.77	2189.58	2133.69	2085.13	2040.28	1999.02	1961.21	1926.76	1895.59	1867.66	1842.95	1821.51	1803.4	1794.76	1788.57	1783.3	1778.91	1775.32	1772.4	1770	1768.04	1766.5	1765.38	1762.9	1760.57	1758.13	1755.41	1752.24	1748.46	1743.89	1738.38	1731.79
passenger vehicles (pav)	Global	System-wide GHG, Mt CO2-eq	LED	Base	ride-sharing	3268.34	3133.42	3001.33	2876.92	2759.37	2650.3	2547.42	2450.44	2359.12	2273.29	2192.79	2117.54	2047.43	1982.38	1922.37	1870.05	1822.14	1778.48	1738.94	1703.43	1671.83	1644.11	1620.21	1600.16	1584.03	1576.1	1569.75	1564.41	1560	1556.41	1553.5	1551.14	1549.24	1547.77	1546.72	1544.45	1542.34	1540.16	1537.76	1534.98	1531.67	1527.69	1522.89	1517.14
passenger vehicles (pav)	Global	System-wide GHG, Mt CO2-eq	LED	RCP2_6	total, no ME	3378.97	3266.65	3156.1	3054.11	2959.57	2869.03	2783.1	2700.92	2621.61	2544.44	2468.68	2393.58	2318.76	2243.98	2168.95	2105.56	2043.64	1982.9	1923.06	1863.92	1805.41	1747.95	1692.67	1641.36	1593.96	1546.96	1501.46	1454.13	1405.6	1356.22	1306.42	1256.67	1207.78	1161	1119.17	1073.52	1030.53	990.215	952.55	917.595	885.622	857.457	835.634	833.649
passenger vehicles (pav)	Global	System-wide GHG, Mt CO2-eq	LED	RCP2_6	higher yields	3378.91	3266.38	3155.52	3053	2957.64	2865.92	2778.47	2694.46	2613.08	2533.62	2455.42	2377.79	2300.42	2223.12	2145.67	2080.28	2016.59	1954.37	1893.36	1833.36	1774.32	1716.65	1661.44	1610.46	1563.67	1517.21	1471.94	1424.75	1376.39	1327.2	1277.63	1228.14	1179.54	1133.09	1091.61	1046.35	1003.77	963.888	926.684	892.21	860.733	833.074	811.769	810.308
passenger vehicles (pav)	Global	System-wide GHG, Mt CO2-eq	LED	RCP2_6	re-use & LTE	3378.91	3264.54	3151.94	3047.76	2950.77	2857.52	2768.62	2683.25	2600.59	2519.96	2440.71	2362.11	2283.86	2205.72	2127.46	2061.42	1997.08	1934.17	1872.4	1811.55	1751.53	1692.75	1636.23	1583.79	1535.42	1487.27	1440.22	1391.21	1341.01	1290.01	1238.68	1187.52	1137.34	1089.41	1046.48	999.93	956.105	915.047	876.752	841.298	808.964	780.556	758.541	755.97
passenger vehicles (pav)	Global	System-wide GHG, Mt CO2-eq	LED	RCP2_6	material subst.	3380.69	3267.21	3154.9	3050.59	2953.07	2858.95	2768.91	2682.17	2597.99	2515.7	2434.69	2354.3	2274.25	2194.34	2114.34	2046.77	1980.94	1916.58	1853.42	1791.25	1729.98	1670.03	1612.4	1558.86	1509.41	1460.62	1413.32	1364.27	1314.26	1263.66	1212.96	1162.64	1113.51	1066.78	1025.13	980.129	937.85	898.309	861.473	827.381	796.272	768.889	747.562	744.778
passenger vehicles (pav)	Global	System-wide GHG, Mt CO2-eq	LED	RCP2_6	down-sizing	3376.63	3257.06	3137.18	3023.83	2915.97	2810.44	2708.16	2608.64	2511.38	2416.04	2322.26	2229.67	2138.19	2047.86	1958.66	1882.47	1809.24	1738.78	1670.86	1605.3	1541.98	1481.24	1424.01	1371.67	1324.1	1277.92	1233.73	1188.73	1143.53	1098.4	1053.68	1009.68	967.025	926.703	891.059	852.459	816.35	782.722	751.514	722.742	696.603	673.769	656.354	655.743
passenger vehicles (pav)	Global	System-wide GHG, Mt CO2-eq	LED	RCP2_6	car-sharing	3337.01	3221.6	3105.44	2995.18	2889.87	2787.06	2687.06	2589.39	2493.6	2399.36	2306.37	2214.3	2123.1	2032.79	1943.34	1866.28	1792.02	1720.41	1651.26	1584.41	1519.76	1457.61	1398.81	1344.83	1295.55	1245.87	1196.51	1146.63	1096.83	1047.45	998.894	951.572	906.182	863.744	826.491	787.513	751.837	719.393	690.043	663.706	640.453	620.776	606.472	607.781
passenger vehicles (pav)	Global	System-wide GHG, Mt CO2-eq	LED	RCP2_6	ride-sharing	3268.34	3133.09	3000.49	2875.5	2757.04	2643.03	2533.22	2427.06	2324.04	2223.8	2126.02	2030.35	1936.74	1845.23	1755.77	1678.48	1604.87	1534.78	1467.99	1404.31	1343.59	1286.04	1232.32	1183.69	1139.97	1095.73	1051.38	1006.82	962.542	918.781	875.878	834.152	794.191	756.855	724.043	689.875	658.619	630.204	604.503	581.436	561.057	543.778	531.125	531.827
passenger vehicles (pav)	Global	System-wide GHG, Mt CO2-eq	SSP1	Base	total, no ME	3711.76	3735.98	3749.59	3766.08	3784.7	3809.19	3835.44	3863.19	3892.15	3922.01	3952.51	3983.33	4014.2	4044.79	4074.8	4105.89	4135.06	4161.73	4185.42	4205.7	4222.15	4234.4	4242.08	4244.86	4242.44	4255.02	4274.52	4292.81	4309.37	4323.68	4335.19	4343.29	4347.58	4347.73	4343.45	4331.37	4318.12	4302.78	4285.43	4266.14	4244.95	4221.9	4197.01	4170.34
passenger vehicles (pav)	Global	System-wide GHG, Mt CO2-eq	SSP1	Base	higher yields	3711.68	3735.54	3748.64	3764.28	3781.63	3804.31	3828.29	3853.36	3879.31	3905.92	3932.97	3960.25	3987.52	4014.55	4041.08	4068.84	4094.87	4118.69	4139.87	4158	4172.71	4183.67	4190.53	4192.98	4190.75	4203.43	4222.42	4239.99	4255.91	4269.66	4280.7	4288.42	4292.42	4292.38	4287.99	4275.86	4262.52	4247.09	4229.66	4210.31	4189.09	4166.01	4141.11	4114.44
passenger vehicles (pav)	Global	System-wide GHG, Mt CO2-eq	SSP1	Base	re-use & LTE	3711.68	3733.64	3744.91	3758.79	3774.4	3795.37	3817.65	3841.06	3865.38	3890.39	3915.88	3941.64	3967.44	3993.05	4018.21	4044.65	4069.41	4092.01	4112	4128.98	4142.59	4152.48	4158.3	4159.75	4156.56	4168.23	4186.13	4202.5	4217.15	4229.56	4239.16	4245.37	4247.8	4246.11	4240.01	4226.36	4211.46	4194.44	4175.41	4154.42	4131.53	4106.76	4080.15	4051.76
passenger vehicles (pav)	Global	System-wide GHG, Mt CO2-eq	SSP1	Base	material subst.	3715.02	3739.11	3751.67	3766.28	3782.07	3802.69	3824.17	3846.41	3869.22	3892.43	3915.86	3939.31	3962.59	3985.46	4007.74	4031.16	4052.74	4071.91	4088.2	4101.19	4110.49	4115.75	4116.64	4112.85	4104.13	4110.89	4124.68	4136.61	4146.66	4154.38	4159.26	4160.77	4158.57	4152.35	4141.91	4124.44	4106.05	4085.5	4062.84	4038.06	4011.17	3982.17	3951.07	3917.91
passenger vehicles (pav)	Global	System-wide GHG, Mt CO2-eq	SSP1	Base	down-sizing	3712.04	3731.77	3738.89	3746.96	3755.19	3767.29	3779.4	3791.49	3803.46	3815.25	3826.77	3837.95	3848.69	3858.88	3868.47	3879.15	3888.22	3895.22	3899.81	3901.69	3900.57	3896.21	3888.36	3876.79	3861.33	3860.89	3867.81	3873.63	3878.35	3881.53	3882.68	3881.29	3876.98	3869.44	3858.42	3841.25	3823.58	3804.23	3783.21	3760.48	3736.01	3709.76	3681.72	3651.9
passenger vehicles (pav)	Global	System-wide GHG, Mt CO2-eq	SSP1	Base	car-sharing	3677.29	3697.24	3704.39	3712.26	3720.11	3731.42	3742.65	3753.81	3764.87	3775.82	3786.62	3797.24	3807.63	3817.72	3827.46	3838.71	3848.66	3856.91	3863.13	3867.02	3868.31	3866.76	3862.1	3854.13	3842.64	3843.14	3847.92	3851.9	3854.88	3856.4	3855.98	3853.08	3847.32	3838.4	3826.08	3807.8	3788.95	3768.46	3746.36	3722.59	3697.14	3669.95	3641.02	3610.36
passenger vehicles (pav)	Global	System-wide GHG, Mt CO2-eq	SSP1	Base	ride-sharing	3631.69	3634.16	3623.94	3614.54	3605.28	3599.49	3593.9	3588.57	3583.53	3578.84	3574.54	3570.66	3567.24	3564.29	3561.84	3561.73	3561.4	3560.53	3558.92	3556.36	3552.66	3547.68	3541.24	3533.2	3523.42	3524.1	3527.55	3530.43	3532.51	3533.38	3532.58	3529.62	3524.18	3515.96	3504.74	3488.16	3471.03	3452.42	3432.34	3410.73	3387.57	3362.81	3336.44	3308.47
passenger vehicles (pav)	Global	System-wide GHG, Mt CO2-eq	SSP1	RCP2_6	total, no ME	3710.99	3734.94	3747.96	3763.79	3781.15	3797.28	3813.13	3827.92	3840.82	3851.14	3858.16	3860.97	3859.14	3852.39	3840.39	3832.56	3819.97	3802.11	3778.54	3748.86	3712.88	3670.6	3621.48	3564.96	3500.58	3422.05	3344.72	3260.83	3171.11	3076.38	2977.45	2875.07	2770.54	2665.42	2561.34	2438.56	2320.3	2205.87	2096.97	1992.87	1892.59	1796.37	1704.24	1622.56
passenger vehicles (pav)	Global	System-wide GHG, Mt CO2-eq	SSP1	RCP2_6	higher yields	3710.91	3734.5	3747.01	3761.99	3778.06	3792.36	3805.9	3817.95	3827.77	3834.72	3838.18	3837.3	3831.73	3821.25	3805.58	3794.58	3779.08	3758.66	3732.91	3701.48	3664.19	3621.06	3571.56	3515.13	3451.32	3373.34	3296.06	3212.09	3122.45	3027.93	2929.33	2827.41	2723.46	2619.02	2515.71	2393.8	2276.41	2162.84	2054.82	1951.62	1852.25	1756.96	1665.77	1585.02
passenger vehicles (pav)	Global	System-wide GHG, Mt CO2-eq	SSP1	RCP2_6	re-use & LTE	3710.91	3732.61	3743.3	3756.54	3770.89	3783.51	3795.42	3805.86	3814.1	3819.51	3821.44	3819.04	3811.95	3799.92	3782.67	3770.19	3753.14	3731.06	3703.51	3670.12	3630.66	3585.13	3532.99	3473.66	3406.72	3325.42	3244.61	3156.99	3063.59	2965.29	2862.92	2757.31	2649.78	2541.87	2435.19	2310.19	2189.8	2073.38	1962.76	1857.28	1755.98	1659.17	1566.93	1485.66
passenger vehicles (pav)	Global	System-wide GHG, Mt CO2-eq	SSP1	RCP2_6	material subst.	3713.84	3737.02	3748.15	3761.06	3774.36	3785.28	3794.94	3802.7	3807.87	3809.91	3808.23	3802.03	3791.02	3774.97	3753.63	3737.29	3716.36	3690.38	3658.95	3621.7	3578.48	3529.31	3473.69	3411.13	3341.25	3258.13	3176.16	3087.78	2994.09	2895.96	2794.24	2689.74	2583.77	2477.81	2373.4	2251.81	2135.04	2022.37	1915.51	1813.79	1716.27	1623.19	1534.57	1456.36
passenger vehicles (pav)	Global	System-wide GHG, Mt CO2-eq	SSP1	RCP2_6	down-sizing	3710.89	3729.76	3735.54	3742.07	3748.05	3750.86	3751.71	3750.1	3745.49	3737.47	3725.59	3709.21	3688.16	3662.36	3631.68	3606.15	3576.58	3542.64	3504.02	3460.45	3411.84	3358.28	3299.38	3234.69	3163.89	3081.11	3000.27	2914.01	2823.34	2729.01	2631.78	2532.34	2431.86	2331.65	2233.14	2118.73	2009.07	1903.44	1803.49	1708.52	1617.59	1530.91	1448.47	1375.93
passenger vehicles (pav)	Global	System-wide GHG, Mt CO2-eq	SSP1	RCP2_6	car-sharing	3676.33	3695.53	3701.51	3707.97	3713.72	3716.3	3716.9	3715.05	3710.25	3702.1	3690.18	3673.88	3652.99	3627.39	3596.9	3571.45	3541.84	3507.72	3468.76	3424.68	3375.36	3320.84	3260.71	3194.49	3121.85	3033.58	2943.99	2849.1	2749.95	2647.47	2542.6	2436.21	2329.67	2224.48	2122.18	2005.84	1895.55	1790.65	1692.79	1601.12	1514.5	1432.98	1356.37	1290.3
passenger vehicles (pav)	Global	System-wide GHG, Mt CO2-eq	SSP1	RCP2_6	ride-sharing	3630.89	3632.7	3621.44	3610.77	3599.63	3585.75	3570.34	3553.04	3533.44	3511.25	3486.17	3457.7	3425.75	3390.28	3351.2	3317.81	3281.58	3242.25	3199.58	3153.35	3103.51	3050.1	2992.76	2931.06	2864.66	2783.37	2699.87	2611.77	2520	2425.4	2328.8	2231.01	2133.24	2036.84	1943.21	1836.8	1735.91	1639.98	1550.5	1466.67	1387.45	1312.89	1242.8	1182.32
passenger vehicles (pav)	Global	System-wide GHG, Mt CO2-eq	SSP2	Base	total, no ME	4087.22	4265.69	4442.69	4625.98	4814.3	5012.04	5213.45	5417.76	5624.04	5831.33	6038.6	6244.69	6448.38	6648.36	6843.2	7041.19	7230.43	7408.87	7574.55	7725.5	7859.82	7975.67	8071.27	8144.92	8195.11	8265.28	8345.63	8421.2	8491.71	8557	8616.85	8670.96	8719.33	8762.08	8799.37	8825.98	8848.62	8867.21	8881.78	8892.38	8899.04	8901.69	8900.32	8894.94
passenger vehicles (pav)	Global	System-wide GHG, Mt CO2-eq	SSP2	Base	higher yields	4087.12	4265.06	4441.31	4623.35	4809.73	5004.7	5202.55	5402.61	5604.06	5806.05	6007.64	6207.81	6405.46	6599.36	6788.22	6980.44	7164.24	7337.7	7498.96	7646.16	7777.47	7891.13	7985.4	8058.64	8109.38	8179.95	8259.54	8333.87	8403.23	8467.45	8526.32	8579.53	8627.08	8669.08	8705.69	8731.68	8753.77	8771.89	8786.05	8796.31	8802.66	8805.04	8803.43	8797.83
passenger vehicles (pav)	Global	System-wide GHG, Mt CO2-eq	SSP2	Base	re-use & LTE	4087.12	4264.41	4440.03	4621.45	4807.2	5001.53	5198.72	5398.1	5598.86	5800.12	6000.97	6200.36	6397.21	6590.28	6778.28	6969.61	7152.48	7324.99	7485.25	7631.41	7761.65	7874.19	7967.3	8039.34	8088.83	8158.11	8236.31	8309.16	8376.95	8439.53	8496.67	8548.08	8593.76	8633.82	8668.41	8692.46	8712.55	8728.6	8740.62	8748.66	8752.72	8752.75	8748.74	8740.68
passenger vehicles (pav)	Global	System-wide GHG, Mt CO2-eq	SSP2	Base	material subst.	4088.34	4266.44	4442.63	4624.48	4810.52	5004.98	5202.17	5401.37	5601.77	5802.49	6002.56	6200.95	6396.51	6588	6774.12	6963.2	7143.48	7313.02	7469.93	7612.36	7738.49	7846.58	7934.91	8001.88	8046.04	8110.54	8184.67	8253.17	8316.47	8374.42	8426.82	8473.42	8514.23	8549.37	8579.09	8598.41	8613.82	8625.21	8632.6	8636.05	8635.58	8631.17	8622.8	8610.5
passenger vehicles (pav)	Global	System-wide GHG, Mt CO2-eq	SSP2	Base	down-sizing	4084.29	4256.41	4424.95	4597.37	4772.27	4953.88	5136.56	5319.66	5502.43	5684.07	5863.73	6040.49	6213.37	6381.31	6543.23	6707.34	6862.47	7006.98	7139.31	7257.93	7361.36	7448.21	7517.09	7566.74	7596.01	7645.76	7705.64	7761.28	7813.13	7861.09	7904.97	7944.49	7979.62	8010.41	8037.02	8054.57	8069.26	8080.88	8089.41	8094.84	8097.14	8096.21	8092	8084.47
passenger vehicles (pav)	Global	System-wide GHG, Mt CO2-eq	SSP2	Base	car-sharing	4062.39	4232.75	4399.38	4569.76	4742.52	4921.79	5102.16	5283.04	5463.75	5643.55	5821.65	5997.18	6169.2	6336.69	6498.58	6663.19	6819.31	6965.29	7099.61	7220.7	7327.11	7417.4	7490.19	7544.18	7578.19	7629.74	7688.3	7742.73	7793.36	7840.06	7882.67	7920.88	7954.67	7984.11	8009.36	8025.61	8039.04	8049.45	8056.84	8061.19	8062.46	8060.56	8055.42	8047
passenger vehicles (pav)	Global	System-wide GHG, Mt CO2-eq	SSP2	Base	ride-sharing	4033.29	4189.14	4339.96	4493.23	4647.65	4807.24	4966.87	5126.06	5284.28	5440.96	5595.48	5747.19	5895.37	6039.25	6178.05	6319.9	6454.34	6580.08	6695.89	6800.6	6893.05	6972.13	7036.77	7085.93	7118.66	7167.48	7221.36	7271.57	7318.34	7361.57	7401.08	7436.59	7468.08	7495.6	7519.27	7534.57	7547.27	7557.19	7564.29	7568.56	7569.94	7568.34	7563.67	7555.91
passenger vehicles (pav)	Global	System-wide GHG, Mt CO2-eq	SSP2	RCP2_6	total, no ME	4085.91	4264.26	4440.85	4623.91	4811.49	4995.47	5179.15	5360.58	5537.61	5708.21	5870.17	6020.84	6158.35	6281.01	6386.99	6479.58	6553.46	6606.79	6637.82	6645	6627.26	6583.84	6513.18	6413.86	6284.93	6132.65	5975.69	5800.9	5610.4	5406.35	5190.91	4966.35	4748.57	4537.59	4345.77	4169.26	4001.85	3844.32	3696.19	3557.1	3426.42	3303.97	3189.33	3082.17
passenger vehicles (pav)	Global	System-wide GHG, Mt CO2-eq	SSP2	RCP2_6	higher yields	4085.8	4263.63	4439.46	4621.27	4806.89	4988.06	5168.13	5345.23	5517.33	5682.48	5838.6	5983.16	6114.4	6230.74	6330.48	6417.57	6486.4	6535.25	6562.45	6566.56	6546.57	6501.74	6430.53	6331.53	6203.83	6052.67	5895.88	5721.01	5530.63	5326.92	5112	4888.13	4671.21	4461.24	4270.29	4094.73	3928.34	3771.89	3624.89	3486.95	3357.46	3236.24	3122.84	3016.94
passenger vehicles (pav)	Global	System-wide GHG, Mt CO2-eq	SSP2	RCP2_6	re-use & LTE	4085.8	4262.99	4438.19	4619.38	4804.38	4984.92	5164.35	5340.78	5512.17	5676.57	5831.86	5975.48	6105.64	6220.74	6319	6404.41	6471.25	6517.71	6542.07	6542.83	6518.91	6469.53	6393.13	6288.34	6154.27	5996.23	5832.23	5649.91	5451.98	5240.7	5018.33	4787.25	4563.59	4347.32	4150	3968.64	3796.54	3634.58	3482.39	3339.73	3206.07	3081.32	2965.14	2857.27
passenger vehicles (pav)	Global	System-wide GHG, Mt CO2-eq	SSP2	RCP2_6	material subst.	4086.87	4264.6	4440.04	4621.19	4805.87	4985.82	5164.38	5339.64	5509.57	5672.19	5825.4	5966.67	6094.2	6206.41	6301.56	6383.91	6447.55	6490.73	6511.77	6509.23	6482.09	6429.63	6350.36	6242.99	6106.71	5947.26	5782.48	5599.81	5401.98	5191.28	4969.96	4740.4	4518.48	4304.15	4108.6	3928.88	3758.4	3598.05	3447.46	3306.39	3174.33	3051.19	2936.64	2830.42
passenger vehicles (pav)	Global	System-wide GHG, Mt CO2-eq	SSP2	RCP2_6	down-sizing	4082.86	4254.7	4422.61	4594.57	4768.47	4936.16	5101.1	5261.51	5415.52	5561.33	5697.06	5820.36	5929.67	6023.62	6100.75	6165.48	6212.29	6239.72	6246.43	6231.24	6193.37	6132.4	6047.13	5936.48	5799.79	5642.34	5481.11	5304.03	5113.61	4911.94	4701.06	4483.07	4273.11	4070.99	3886.98	3718.13	3558.23	3408.08	3267.28	3135.56	3012.38	2897.65	2791.01	2692.16
passenger vehicles (pav)	Global	System-wide GHG, Mt CO2-eq	SSP2	RCP2_6	car-sharing	4061.07	4231.19	4397.26	4567.19	4738.98	4904.76	5067.89	5226.66	5379.26	5523.93	5658.79	5781.56	5890.62	5984.57	6061.84	6126.95	6174.08	6201.69	6208.36	6192.83	6154.27	6092.14	6005.13	5892.11	5752.35	5588.09	5416.62	5229.11	5028.19	4816.16	4595.33	4368.07	4150.16	3941.59	3752.91	3581.94	3421.61	3272.66	3134.55	3006.88	2888.93	2780.39	2680.69	2589.31
passenger vehicles (pav)	Global	System-wide GHG, Mt CO2-eq	SSP2	RCP2_6	ride-sharing	4032.05	4187.71	4338.04	4490.92	4644.44	4791.13	4934.33	5072.54	5204.17	5327.7	5441.55	5543.72	5632.94	5708.05	5767.83	5816.82	5849.64	5865.06	5861.9	5839.19	5796.3	5732.83	5647.66	5539.76	5408.45	5253.48	5090.44	4912.67	4722.6	4522.4	4314.23	4100.28	3895.32	3699.32	3522.16	3361.77	3211.43	3071.8	2942.39	2822.76	2712.24	2610.53	2517.09	2431.43
passenger vehicles (pav)	Global North	System-wide GHG, Mt CO2-eq	LED	Base	total, no ME	2909.05	2800.32	2693.63	2594.11	2501.32	2416.38	2337.58	2264.55	2196.95	2134.4	2076.58	2023.14	1973.73	1928.03	1885.7	1849.29	1815.39	1783.78	1754.25	1726.63	1700.82	1676.79	1654.56	1634.2	1615.9	1610.85	1609.83	1609.07	1608.48	1607.94	1607.37	1606.67	1605.83	1604.87	1603.83	1598.61	1593.19	1587.5	1581.48	1575.1	1568.29	1560.97	1553.09	1544.56
passenger vehicles (pav)	Global North	System-wide GHG, Mt CO2-eq	LED	Base	higher yields	2909.01	2800.11	2693.17	2593.23	2499.79	2413.9	2333.89	2259.41	2190.15	2125.8	2066.08	2010.68	1959.32	1911.72	1867.59	1829.51	1794.12	1761.22	1730.62	1702.18	1675.8	1651.45	1629.15	1608.97	1591.08	1586.36	1585.33	1584.41	1583.65	1582.95	1582.22	1581.36	1580.38	1579.28	1578.12	1572.78	1567.27	1561.52	1555.48	1549.1	1542.31	1535.03	1527.2	1518.75
passenger vehicles (pav)	Global North	System-wide GHG, Mt CO2-eq	LED	Base	re-use & LTE	2909.01	2798.63	2690.23	2588.86	2494.01	2406.75	2325.41	2249.66	2179.22	2113.77	2053.04	1996.74	1944.58	1896.27	1851.52	1812.89	1777.02	1743.68	1712.68	1683.86	1657.13	1632.43	1609.79	1589.29	1571.07	1566	1564.57	1563.21	1561.97	1560.77	1559.52	1558.13	1556.61	1554.97	1553.25	1547.42	1541.4	1535.15	1528.59	1521.67	1514.33	1506.49	1498.07	1489
passenger vehicles (pav)	Global North	System-wide GHG, Mt CO2-eq	LED	Base	material subst.	2910.56	2801.2	2693.49	2592.59	2498	2410.78	2329.31	2253.3	2182.46	2116.52	2055.2	1998.21	1945.28	1896.12	1850.46	1810.84	1773.89	1739.36	1707.02	1676.71	1648.29	1621.73	1597.03	1574.29	1553.68	1546.54	1543.54	1540.54	1537.68	1534.87	1532.05	1529.16	1526.2	1523.19	1520.22	1513.35	1506.32	1498.97	1491.2	1482.92	1474.03	1464.45	1454.09	1442.86
passenger vehicles (pav)	Global North	System-wide GHG, Mt CO2-eq	LED	Base	down-sizing	2907.11	2792.45	2678	2568.91	2464.82	2366.92	2273.79	2185.31	2101.41	2022	1947.03	1876.4	1810.04	1747.82	1689.65	1637.96	1589.72	1544.77	1502.96	1464.16	1428.27	1395.23	1365.01	1337.66	1313.26	1301.14	1293.08	1285.71	1279.09	1273.14	1267.78	1262.9	1258.46	1254.45	1250.89	1244.34	1238.01	1231.73	1225.39	1218.87	1212.06	1204.87	1197.2	1188.94
passenger vehicles (pav)	Global North	System-wide GHG, Mt CO2-eq	LED	Base	car-sharing	2874.55	2763.87	2652.96	2546.86	2445.19	2349.02	2257.12	2169.42	2085.9	2006.56	1931.39	1860.4	1793.6	1730.95	1672.39	1620.46	1572.15	1527.35	1485.96	1447.84	1412.93	1381.15	1352.47	1326.89	1304.47	1292.76	1283.56	1275.23	1267.74	1260.99	1254.89	1249.32	1244.23	1239.6	1235.45	1228.41	1221.67	1215.07	1208.49	1201.82	1194.94	1187.73	1180.09	1171.91
passenger vehicles (pav)	Global North	System-wide GHG, Mt CO2-eq	LED	Base	ride-sharing	2818.83	2691.67	2567.49	2449.72	2337.81	2232.54	2132.67	2038.01	1948.44	1863.87	1784.23	1709.47	1639.53	1574.36	1513.89	1460.36	1411	1365.67	1324.25	1286.6	1252.61	1222.18	1195.25	1171.78	1151.82	1141.16	1132.31	1124.39	1117.33	1111.02	1105.37	1100.25	1095.62	1091.44	1087.73	1081.5	1075.57	1069.79	1064.04	1058.22	1052.23	1045.97	1039.32	1032.22
passenger vehicles (pav)	Global North	System-wide GHG, Mt CO2-eq	LED	RCP2_6	total, no ME	2908.69	2799.6	2692.35	2592.23	2498.41	2409.25	2324.34	2242.99	2164.54	2088.4	2014.01	1940.78	1868.41	1796.71	1725.46	1664.49	1605.54	1548.41	1492.87	1438.76	1386.01	1335.01	1286.73	1242.51	1202.08	1162.29	1124.57	1085.76	1046.22	1006.24	966.12	926.101	886.629	848.192	811.235	775.178	741.121	709.042	678.845	650.429	623.703	598.586	574.904	552.413
passenger vehicles (pav)	Global North	System-wide GHG, Mt CO2-eq	LED	RCP2_6	higher yields	2908.65	2799.39	2691.9	2591.35	2496.87	2406.76	2320.61	2237.76	2157.6	2079.6	2003.23	1927.95	1853.55	1779.85	1706.69	1644.18	1583.9	1525.67	1469.29	1414.6	1361.53	1310.47	1262.35	1218.51	1178.66	1139.37	1101.87	1063.2	1023.8	983.997	944.072	904.277	865.057	826.896	790.236	754.499	720.784	689.07	659.254	631.234	604.912	580.206	556.939	534.865
passenger vehicles (pav)	Global North	System-wide GHG, Mt CO2-eq	LED	RCP2_6	re-use & LTE	2908.65	2797.91	2688.98	2587.01	2491.13	2399.69	2312.28	2228.25	2147	2068	1990.72	1914.63	1839.48	1765.09	1691.28	1628.24	1567.46	1508.7	1451.75	1396.41	1342.61	1290.73	1241.65	1196.72	1155.71	1115.2	1076.42	1036.44	995.746	954.683	913.558	872.649	832.407	793.317	755.812	719.305	684.867	652.484	622.074	593.553	566.839	541.858	518.449	496.381
passenger vehicles (pav)	Global North	System-wide GHG, Mt CO2-eq	LED	RCP2_6	material subst.	2910	2799.99	2691.32	2589.29	2493.04	2400.95	2312.64	2227.53	2145.06	2064.72	1986.05	1908.53	1831.97	1756.19	1681.05	1616.83	1554.89	1495.03	1437.02	1380.68	1325.95	1273.18	1223.26	1177.49	1135.65	1094.68	1055.76	1015.81	975.314	934.619	894.027	853.818	814.43	776.334	739.949	704.663	671.444	640.261	611.012	583.592	557.897	533.836	511.225	489.809
passenger vehicles (pav)	Global North	System-wide GHG, Mt CO2-eq	LED	RCP2_6	down-sizing	2906.59	2791.33	2676.05	2566.04	2460.6	2358.33	2259.09	2162.55	2068.41	1976.46	1886.47	1798.21	1711.66	1626.89	1543.89	1472.39	1404.29	1339.46	1277.7	1218.82	1162.72	1109.68	1060.46	1016.02	976.022	937.485	901.36	864.993	828.744	792.84	757.475	722.792	689.086	656.689	625.893	596.158	568.298	542.266	517.948	495.226	473.995	454.164	435.561	417.953
passenger vehicles (pav)	Global North	System-wide GHG, Mt CO2-eq	LED	RCP2_6	car-sharing	2874.23	2763.07	2651.46	2544.54	2441.67	2341.95	2244.82	2149.95	2057.09	1966.04	1876.64	1788.71	1702.25	1617.33	1533.99	1461.61	1392.54	1326.68	1263.86	1203.92	1146.77	1092.65	1042.29	996.662	955.447	914.279	874.222	834.169	794.469	755.4	717.215	680.126	644.494	610.703	579.087	549.217	521.837	496.852	474.09	453.369	434.505	417.328	401.581	386.958
passenger vehicles (pav)	Global North	System-wide GHG, Mt CO2-eq	LED	RCP2_6	ride-sharing	2818.72	2691.15	2566.4	2447.94	2335.01	2226.9	2122.6	2021.71	1923.93	1829	1736.74	1646.93	1559.56	1474.7	1392.34	1320.73	1253.07	1189.24	1129.04	1072.27	1018.79	968.752	922.707	881.503	844.767	807.958	771.857	735.961	700.525	665.77	631.89	599.054	567.561	537.734	509.856	483.551	459.455	437.48	417.471	399.264	382.696	367.614	353.793	340.963
passenger vehicles (pav)	Global North	System-wide GHG, Mt CO2-eq	SSP1	Base	total, no ME	3069.44	3034.17	2994.42	2957.17	2922.23	2891.26	2862.62	2836.2	2811.89	2789.6	2769.18	2750.49	2733.4	2717.72	2703.31	2691.94	2681.07	2670.5	2660.03	2649.52	2638.83	2627.83	2616.41	2604.48	2591.97	2594.65	2600.71	2606.39	2611.3	2615.05	2617.25	2617.5	2615.54	2611.12	2604.06	2593.94	2583.52	2572.04	2559.5	2545.91	2531.24	2515.49	2498.63	2480.67
passenger vehicles (pav)	Global North	System-wide GHG, Mt CO2-eq	SSP1	Base	higher yields	3069.38	3033.89	2993.81	2956.03	2920.27	2888.14	2858.03	2829.89	2803.65	2779.26	2756.64	2735.71	2716.36	2698.48	2681.94	2668.56	2655.84	2643.59	2631.66	2619.91	2608.21	2596.47	2584.58	2572.44	2560.01	2562.75	2568.57	2573.92	2578.53	2582.04	2584.03	2584.12	2582.04	2577.58	2570.51	2560.4	2549.96	2538.46	2525.92	2512.34	2497.7	2481.98	2465.18	2447.27
passenger vehicles (pav)	Global North	System-wide GHG, Mt CO2-eq	SSP1	Base	re-use & LTE	3069.38	3032.37	2990.8	2951.55	2914.35	2880.8	2849.3	2819.82	2792.29	2766.67	2742.9	2720.88	2700.53	2681.71	2664.3	2650.12	2636.65	2623.7	2611.1	2598.72	2586.42	2574.09	2561.61	2548.9	2535.9	2538.03	2543.19	2547.79	2551.59	2554.21	2555.26	2554.36	2551.23	2545.67	2537.46	2526.36	2514.91	2502.37	2488.79	2474.14	2458.43	2441.63	2423.74	2404.74
passenger vehicles (pav)	Global North	System-wide GHG, Mt CO2-eq	SSP1	Base	material subst.	3071.5	3035.82	2995.06	2956.24	2919.12	2885.3	2853.24	2822.94	2794.38	2767.53	2742.35	2718.76	2696.68	2676.01	2656.67	2640.47	2624.9	2609.72	2594.78	2579.91	2564.97	2549.86	2534.47	2518.72	2502.55	2501.63	2504.09	2505.85	2506.74	2506.42	2504.53	2500.73	2494.78	2486.46	2475.62	2462.19	2448.62	2433.94	2418.13	2401.15	2382.97	2363.55	2342.87	2320.93
passenger vehicles (pav)	Global North	System-wide GHG, Mt CO2-eq	SSP1	Base	down-sizing	3068.99	3029.58	2984.13	2939.68	2896.02	2854.84	2814.68	2775.61	2737.7	2701.03	2665.64	2631.57	2598.85	2567.46	2537.44	2510.58	2484.6	2459.38	2434.82	2410.87	2387.48	2364.59	2342.18	2320.21	2298.67	2291.84	2288.71	2285.5	2282.08	2278.11	2273.25	2267.14	2259.54	2250.2	2238.97	2225.82	2212.88	2199.19	2184.74	2169.45	2153.24	2136.07	2117.88	2098.65
passenger vehicles (pav)	Global North	System-wide GHG, Mt CO2-eq	SSP1	Base	car-sharing	3041.18	3003.78	2960.13	2917.17	2874.74	2834.32	2794.68	2755.92	2718.15	2681.47	2645.99	2611.78	2578.91	2547.43	2517.37	2490.63	2464.9	2440.06	2416.06	2392.83	2370.34	2348.55	2327.41	2306.91	2287.04	2280.26	2275.57	2271.04	2266.39	2261.29	2255.37	2248.27	2239.72	2229.51	2217.44	2203.59	2189.89	2175.5	2160.38	2144.45	2127.65	2109.91	2091.19	2071.45
passenger vehicles (pav)	Global North	System-wide GHG, Mt CO2-eq	SSP1	Base	ride-sharing	3003.27	2952.63	2896.33	2841.24	2787.22	2735.61	2685.33	2636.48	2589.15	2543.48	2499.57	2457.51	2417.41	2379.32	2343.31	2311.22	2280.84	2252.12	2225.03	2199.53	2175.59	2153.2	2132.32	2112.95	2095.08	2088.9	2083.96	2079.28	2074.59	2069.57	2063.88	2057.19	2049.26	2039.88	2028.9	2016.32	2003.86	1990.78	1977.04	1962.56	1947.27	1931.13	1914.08	1896.1
passenger vehicles (pav)	Global North	System-wide GHG, Mt CO2-eq	SSP1	RCP2_6	total, no ME	3068.77	3033.1	2992.68	2954.66	2918.37	2880.62	2843.67	2807.04	2770.28	2733.01	2694.83	2655.25	2614.08	2571.21	2526.47	2491.14	2454.93	2417.67	2379.23	2339.47	2298.36	2255.93	2211.89	2165.92	2117.76	2066.93	2016.19	1962.17	1905.25	1845.81	1784.23	1720.86	1656.34	1591.42	1526.83	1450.81	1377.32	1305.81	1236.3	1168.78	1103.3	1039.89	978.491	923.755
passenger vehicles (pav)	Global North	System-wide GHG, Mt CO2-eq	SSP1	RCP2_6	higher yields	3068.72	3032.83	2992.07	2953.52	2916.4	2877.47	2839.03	2800.63	2761.89	2722.46	2682.01	2640.09	2596.57	2551.39	2504.42	2467.18	2429.25	2390.51	2350.83	2310.08	2268.25	2225.36	2181.12	2135.22	2087.4	2036.92	1986.28	1932.32	1875.54	1816.3	1755	1691.96	1627.85	1563.38	1499.3	1423.83	1350.9	1279.93	1210.96	1144.01	1079.1	1016.27	955.467	901.318
passenger vehicles (pav)	Global North	System-wide GHG, Mt CO2-eq	SSP1	RCP2_6	re-use & LTE	3068.72	3031.31	2989.08	2949.07	2910.53	2870.22	2830.43	2790.74	2750.76	2710.15	2668.57	2625.58	2581.03	2534.84	2486.86	2448.76	2409.95	2370.29	2329.62	2287.8	2244.79	2200.59	2154.91	2107.43	2057.89	2005.64	1953.14	1897.24	1838.47	1777.24	1713.97	1649.03	1583.08	1516.85	1451.09	1374.03	1299.54	1227.1	1156.79	1088.66	1022.77	959.184	897.886	843.558
passenger vehicles (pav)	Global North	System-wide GHG, Mt CO2-eq	SSP1	RCP2_6	material subst.	3070.58	3034.1	2992.13	2951.9	2912.65	2871.23	2829.97	2788.53	2746.55	2703.77	2659.87	2614.47	2567.45	2518.77	2468.29	2427.77	2386.56	2344.51	2301.49	2257.37	2212.12	2165.78	2118.08	2068.73	2017.5	1964.07	1910.76	1854.32	1795.29	1734.09	1671.13	1606.8	1541.73	1476.63	1412.2	1337.23	1265	1194.91	1127.02	1061.36	997.964	936.869	878.024	825.779
passenger vehicles (pav)	Global North	System-wide GHG, Mt CO2-eq	SSP1	RCP2_6	down-sizing	3068.09	3027.92	2981.36	2935.62	2890.05	2841.61	2792.75	2743.23	2692.85	2641.44	2588.85	2534.82	2479.34	2422.5	2364.3	2316.13	2267.77	2219.18	2170.3	2121.06	2071.49	2021.66	1971.38	1920.4	1868.53	1815.38	1763.02	1708.36	1651.84	1593.82	1534.61	1474.49	1413.99	1353.7	1294.21	1225.3	1159.08	1094.96	1032.98	973.117	915.388	859.813	806.322	759.018
passenger vehicles (pav)	Global North	System-wide GHG, Mt CO2-eq	SSP1	RCP2_6	car-sharing	3040.45	3002.4	2957.76	2913.64	2869.44	2822.19	2774.33	2725.62	2675.89	2624.98	2572.75	2518.97	2463.65	2406.83	2348.51	2300.01	2251.18	2201.98	2152.34	2102.23	2051.66	2000.69	1949.13	1896.7	1843.22	1786.6	1729.14	1669.55	1608.28	1545.77	1482.41	1418.61	1354.97	1292.19	1230.95	1161.05	1094.55	1030.9	970.1	912.079	856.768	804.095	753.888	710.271
passenger vehicles (pav)	Global North	System-wide GHG, Mt CO2-eq	SSP1	RCP2_6	ride-sharing	3002.68	2951.47	2894.29	2838.17	2782.55	2724.64	2666.78	2608.78	2550.48	2491.76	2432.53	2372.6	2312	2250.81	2189.06	2137.24	2085.93	2035.12	1984.75	1934.8	1885.29	1836.25	1787.49	1738.73	1689.78	1637.63	1584.14	1528.89	1472.27	1414.66	1356.4	1297.84	1239.53	1182.09	1126.12	1062.24	1001.45	943.284	887.712	834.677	784.112	735.951	690.037	650.119
passenger vehicles (pav)	Global North	System-wide GHG, Mt CO2-eq	SSP2	Base	total, no ME	3284.67	3345.51	3401.85	3459.53	3518.19	3579.95	3642.33	3705.04	3767.79	3830.28	3892.16	3953.03	4012.47	4070.02	4125.14	4184.15	4239.52	4290.68	4337.07	4378.17	4413.5	4442.59	4465	4480.33	4488.26	4517.21	4547.15	4574.46	4598.98	4620.58	4639.14	4654.55	4666.88	4676.23	4682.74	4677.55	4670.17	4660.47	4648.4	4633.93	4617.03	4597.62	4575.66	4551.13
passenger vehicles (pav)	Global North	System-wide GHG, Mt CO2-eq	SSP2	Base	higher yields	3284.61	3345.13	3401.03	3457.98	3515.51	3575.69	3636.06	3696.39	3756.49	3816.1	3874.93	3932.68	3988.97	4043.4	4095.51	4151.64	4204.33	4253.04	4297.28	4336.54	4370.37	4398.34	4420.02	4435.03	4443.06	4472.16	4501.94	4528.97	4553.23	4574.6	4592.93	4608.13	4620.26	4629.43	4635.77	4630.42	4622.92	4613.12	4601	4586.52	4569.63	4550.27	4528.38	4503.95
passenger vehicles (pav)	Global North	System-wide GHG, Mt CO2-eq	SSP2	Base	re-use & LTE	3284.61	3344.61	3400	3456.44	3513.47	3573.13	3632.98	3692.8	3752.38	3811.47	3869.79	3927.03	3982.81	4036.73	4088.32	4143.94	4196.09	4244.26	4287.92	4326.59	4359.8	4387.09	4408.05	4422.29	4429.49	4457.71	4486.54	4512.52	4535.65	4555.81	4572.85	4586.69	4597.4	4605.09	4609.88	4603.12	4594.16	4582.88	4569.24	4553.21	4534.74	4513.77	4490.26	4464.19
passenger vehicles (pav)	Global North	System-wide GHG, Mt CO2-eq	SSP2	Base	material subst.	3285.34	3345.82	3401.51	3458.15	3515.27	3574.93	3634.67	3694.27	3753.51	3812.13	3869.85	3926.34	3981.22	4034.06	4084.42	4138.61	4189.17	4235.58	4277.32	4313.91	4344.9	4369.84	4388.34	4400.03	4404.59	4430.14	4456.44	4479.82	4500.32	4517.82	4532.19	4543.37	4551.43	4556.48	4558.69	4549.55	4538.25	4524.67	4508.76	4490.51	4469.87	4446.79	4421.24	4393.2
passenger vehicles (pav)	Global North	System-wide GHG, Mt CO2-eq	SSP2	Base	down-sizing	3283.05	3340.01	3391.17	3442.22	3492.72	3544.76	3595.94	3646.08	3695.02	3742.59	3788.56	3832.71	3874.76	3914.39	3951.3	3991.7	4028.48	4061.26	4089.67	4113.37	4132.07	4145.48	4153.34	4155.42	4151.53	4168.29	4186.44	4202.48	4216.47	4228.27	4237.79	4244.9	4249.65	4252.11	4252.4	4242.42	4230.86	4217.53	4202.36	4185.28	4166.24	4145.14	4121.92	4096.53
passenger vehicles (pav)	Global North	System-wide GHG, Mt CO2-eq	SSP2	Base	car-sharing	3265.81	3323.02	3374.33	3425.42	3475.85	3527.6	3578.43	3628.19	3676.74	3723.92	3769.57	3813.45	3855.34	3894.93	3931.92	3972.57	4009.75	4043.07	4072.16	4096.69	4116.36	4130.87	4139.97	4143.42	4141.04	4158.07	4175.23	4190.37	4203.47	4214.4	4223.02	4229.23	4233.07	4234.59	4233.93	4223.07	4210.65	4196.5	4180.54	4162.7	4142.93	4121.13	4097.24	4071.2
passenger vehicles (pav)	Global North	System-wide GHG, Mt CO2-eq	SSP2	Base	ride-sharing	3241.91	3288.59	3328.9	3368.5	3407.05	3446.49	3484.72	3521.68	3557.31	3591.56	3624.34	3655.54	3685.03	3712.65	3738.2	3767.76	3794.63	3818.55	3839.29	3856.64	3870.41	3880.42	3886.52	3888.55	3886.43	3902.39	3917.74	3931.36	3943.16	3953.03	3960.82	3966.44	3969.91	3971.28	3970.66	3960.48	3948.88	3935.67	3920.78	3904.14	3885.68	3865.31	3842.97	3818.62
passenger vehicles (pav)	Global North	System-wide GHG, Mt CO2-eq	SSP2	RCP2_6	total, no ME	3283.52	3343.77	3399.09	3455.57	3512.13	3564.27	3614.47	3661.73	3705.08	3743.57	3776.2	3801.82	3819.69	3829.15	3829.48	3831.69	3825.71	3811.02	3787.13	3753.66	3710.43	3657.26	3593.54	3518.69	3432.29	3335.96	3233.8	3123.36	3005.84	2882.44	2754.3	2622.64	2496.08	2370.11	2255.55	2154.53	2058.78	1968.96	1884.64	1805.54	1731.1	1661.15	1595.39	1533.62
passenger vehicles (pav)	Global North	System-wide GHG, Mt CO2-eq	SSP2	RCP2_6	higher yields	3283.45	3343.39	3398.26	3454.01	3509.43	3559.97	3608.12	3652.97	3693.6	3729.13	3758.62	3781	3795.59	3801.81	3798.97	3798.43	3789.97	3773.1	3747.36	3712.41	3668.08	3614.2	3550.17	3475.42	3389.51	3293.74	3191.9	3081.75	2964.59	2841.62	2713.96	2582.84	2456.87	2331.54	2217.54	2117.1	2021.95	1932.75	1849.09	1770.65	1696.89	1627.63	1562.59	1501.53
passenger vehicles (pav)	Global North	System-wide GHG, Mt CO2-eq	SSP2	RCP2_6	re-use & LTE	3283.45	3342.88	3397.24	3452.49	3507.4	3557.44	3605.09	3649.43	3689.54	3724.54	3753.48	3775.25	3789.19	3794.65	3790.95	3789.49	3779.94	3761.79	3734.54	3697.83	3651.44	3595.19	3528.48	3450.74	3361.58	3262.36	3156.93	3043.08	2922.21	2795.54	2664.28	2529.69	2400.54	2272.2	2155.17	2052.04	1954.26	1862.56	1776.58	1696.1	1620.59	1549.93	1483.87	1422.22
passenger vehicles (pav)	Global North	System-wide GHG, Mt CO2-eq	SSP2	RCP2_6	material subst.	3284.1	3343.84	3398.31	3453.49	3508.16	3557.79	3604.87	3648.47	3687.66	3721.58	3749.28	3769.68	3782.1	3785.95	3780.53	3777.34	3766.03	3746.09	3717.06	3678.6	3630.53	3572.7	3504.53	3425.5	3335.25	3235.27	3129.39	3015.35	2894.54	2768.19	2637.51	2503.75	2375.54	2248.31	2132.31	2030.05	1933.14	1842.29	1757.15	1677.48	1602.79	1532.93	1467.69	1406.85
passenger vehicles (pav)	Global North	System-wide GHG, Mt CO2-eq	SSP2	RCP2_6	down-sizing	3281.82	3338.1	3388.1	3437.8	3486.05	3528.38	3567.37	3602.19	3632.04	3656.15	3673.73	3683.84	3685.93	3679.56	3664.22	3651.23	3630.61	3602.01	3565.13	3519.74	3465.78	3403.24	3331.67	3250.67	3159.94	3060.94	2957.17	2846.4	2729.88	2608.75	2484.07	2356.95	2235.54	2115.4	2005.95	1909.53	1818.31	1732.94	1653.05	1578.41	1508.5	1443.19	1382.23	1325.41
passenger vehicles (pav)	Global North	System-wide GHG, Mt CO2-eq	SSP2	RCP2_6	car-sharing	3264.68	3321.25	3371.47	3421.25	3469.48	3511.85	3550.86	3585.7	3615.59	3639.78	3657.47	3667.73	3669.99	3663.77	3648.5	3635.53	3614.76	3585.81	3548.33	3502.09	3447	3382.98	3309.59	3226.37	3133.02	3029.84	2920.52	2804.19	2682.18	2555.71	2425.97	2294.21	2168.89	2045.53	1933.83	1836.5	1745.27	1660.75	1582.52	1510.24	1443.3	1381.45	1324.35	1271.66
passenger vehicles (pav)	Global North	System-wide GHG, Mt CO2-eq	SSP2	RCP2_6	ride-sharing	3240.86	3286.94	3326.23	3364.6	3401.07	3431.57	3458.59	3481.45	3499.49	3512.11	3518.65	3518.34	3510.77	3495.6	3472.39	3452	3424.91	3390.87	3349.62	3301.03	3245.05	3181.68	3110.49	3031.07	2943.12	2845.68	2741.9	2631.78	2516.54	2397.31	2275.18	2151.31	2033.58	1917.79	1813.02	1721.8	1636.33	1557.19	1483.94	1416.26	1353.59	1295.69	1242.21	1192.85
passenger vehicles (pav)	Global South	System-wide GHG, Mt CO2-eq	LED	Base	total, no ME	470.158	466.8	463.355	461.312	460.349	461.476	463.475	466.246	469.664	473.621	478.027	482.806	487.901	493.263	498.855	505.174	511.555	517.941	524.298	530.6	536.832	542.986	549.059	555.05	560.968	565.699	570.706	575.628	580.463	585.208	589.849	594.344	598.679	602.847	606.847	612.633	618.186	623.443	628.362	632.903	637.025	640.678	643.819	646.408
passenger vehicles (pav)	Global South	System-wide GHG, Mt CO2-eq	LED	Base	higher yields	470.146	466.739	463.228	461.08	459.96	460.871	462.597	465.045	468.096	471.646	475.611	479.924	484.534	489.401	494.499	500.332	506.249	512.203	518.169	524.128	530.07	535.992	541.893	547.775	553.649	558.349	563.286	568.125	572.875	577.533	582.085	586.491	590.736	594.815	598.726	604.424	609.893	615.076	619.928	624.413	628.486	632.101	635.213	637.782
passenger vehicles (pav)	Global South	System-wide GHG, Mt CO2-eq	LED	Base	re-use & LTE	470.146	466.374	462.56	460.151	458.801	459.501	461.032	463.292	466.159	469.531	473.326	477.476	481.936	486.667	491.64	497.358	503.168	509.025	514.901	520.778	526.642	532.493	538.325	544.144	549.958	554.59	559.453	564.21	568.871	573.433	577.882	582.18	586.312	590.272	594.057	599.612	604.929	609.951	614.636	618.943	622.832	626.254	629.166	631.53
passenger vehicles (pav)	Global South	System-wide GHG, Mt CO2-eq	LED	Base	material subst.	470.629	467.124	463.45	461.11	459.763	460.407	461.846	463.986	466.718	469.936	473.558	477.518	481.765	486.26	490.98	496.423	501.934	507.455	512.955	518.41	523.804	529.132	534.391	539.581	544.716	548.722	552.987	557.126	561.159	565.088	568.907	572.583	576.107	579.473	582.694	587.642	592.353	596.737	600.74	604.308	607.392	609.939	611.902	613.241
passenger vehicles (pav)	Global South	System-wide GHG, Mt CO2-eq	LED	Base	down-sizing	469.972	465.608	460.963	457.53	454.984	454.317	454.339	454.958	456.057	457.547	459.35	461.404	463.667	466.114	468.735	472.021	475.36	478.719	482.089	485.47	488.869	492.3	495.781	499.333	502.983	505.763	508.891	512.028	515.193	518.385	521.596	524.787	527.94	531.043	534.099	538.725	543.193	547.411	551.322	554.869	557.999	560.656	562.789	564.356
passenger vehicles (pav)	Global South	System-wide GHG, Mt CO2-eq	LED	Base	car-sharing	462.695	458.384	453.77	450.339	447.782	447.06	447.028	447.596	448.65	450.099	451.867	453.901	456.167	458.637	461.303	464.673	468.134	471.661	475.252	478.913	482.657	486.507	490.484	494.614	498.929	501.994	505.006	508.068	511.177	514.33	517.511	520.68	523.814	526.898	529.929	534.493	538.899	543.059	546.917	550.421	553.52	556.159	558.293	559.878
passenger vehicles (pav)	Global South	System-wide GHG, Mt CO2-eq	LED	Base	ride-sharing	449.505	441.757	433.837	427.203	421.552	417.762	414.754	412.434	410.687	409.421	408.565	408.067	407.893	408.028	408.477	409.697	411.142	412.802	414.69	416.822	419.224	421.929	424.968	428.381	432.21	434.937	437.443	440.028	442.677	445.384	448.134	450.889	453.626	456.328	458.993	462.946	466.766	470.375	473.721	476.758	479.441	481.723	483.563	484.924
passenger vehicles (pav)	Global South	System-wide GHG, Mt CO2-eq	LED	RCP2_6	total, no ME	470.28	467.05	463.751	461.903	461.18	459.785	458.761	457.926	457.076	456.042	454.675	452.806	450.356	447.271	443.489	441.075	438.094	434.482	430.186	425.164	419.404	412.94	405.94	398.849	391.882	384.671	376.888	368.368	359.385	349.972	340.303	330.566	321.147	312.809	307.933	298.346	289.41	281.173	273.705	267.165	261.919	258.87	260.73	281.237
passenger vehicles (pav)	Global South	System-wide GHG, Mt CO2-eq	LED	RCP2_6	higher yields	470.268	466.99	463.624	461.67	460.789	459.173	457.87	456.704	455.474	454.019	452.193	449.836	446.879	443.275	438.971	436.099	432.691	428.695	424.066	418.767	412.793	406.178	399.084	391.956	385.015	377.842	370.07	361.559	352.592	343.202	333.562	323.862	314.485	306.197	301.375	291.85	282.981	274.818	267.43	260.976	255.821	252.868	254.829	275.443
passenger vehicles (pav)	Global South	System-wide GHG, Mt CO2-eq	LED	RCP2_6	re-use & LTE	470.268	466.627	462.96	460.748	459.64	457.824	456.337	454.994	453.593	451.973	449.989	447.481	444.38	440.633	436.184	433.178	429.625	425.468	420.656	415.145	408.924	402.021	394.587	387.07	379.705	372.071	363.804	354.772	345.266	335.324	325.125	314.868	304.938	296.092	290.67	280.625	271.238	262.564	254.678	247.744	242.125	238.698	240.092	259.589
passenger vehicles (pav)	Global South	System-wide GHG, Mt CO2-eq	LED	RCP2_6	material subst.	470.69	467.224	463.586	461.306	460.046	458.017	456.273	454.641	452.928	450.975	448.638	445.764	442.28	438.143	433.298	429.946	426.047	421.547	416.398	410.563	404.033	396.843	389.142	381.371	373.763	365.941	357.557	348.461	338.942	329.042	318.937	308.826	299.084	290.447	285.183	275.466	266.406	258.049	250.46	243.789	238.375	235.053	236.337	254.97
passenger vehicles (pav)	Global South	System-wide GHG, Mt CO2-eq	LED	RCP2_6	down-sizing	470.039	465.727	461.136	457.793	455.374	452.118	449.078	446.089	442.971	439.581	435.791	431.458	426.528	420.975	414.769	410.085	404.943	399.311	393.162	386.476	379.26	371.563	363.549	355.65	348.076	340.437	332.371	323.735	314.79	305.563	296.208	286.89	277.939	270.014	265.166	256.302	248.052	240.456	233.567	227.516	222.608	219.605	220.793	237.789
passenger vehicles (pav)	Global South	System-wide GHG, Mt CO2-eq	LED	RCP2_6	car-sharing	462.785	458.532	453.981	450.643	448.209	445.11	442.242	439.438	436.515	433.321	429.725	425.591	420.847	415.452	409.359	404.673	399.472	393.725	387.403	380.49	372.994	364.957	356.528	348.163	340.104	331.595	322.291	312.458	302.362	292.045	281.679	271.446	261.688	253.041	247.404	238.296	230	222.541	215.954	210.338	205.948	203.449	204.892	220.823
passenger vehicles (pav)	Global South	System-wide GHG, Mt CO2-eq	LED	RCP2_6	ride-sharing	449.623	441.939	434.09	427.552	422.023	416.133	410.627	405.345	400.115	394.799	389.276	383.421	377.179	370.527	363.429	357.758	351.802	345.541	338.957	332.041	324.804	317.286	309.615	302.188	295.204	287.772	279.522	270.863	262.017	253.011	243.988	235.099	226.63	219.121	214.187	206.324	199.164	192.724	187.032	182.173	178.361	176.164	177.332	190.864
passenger vehicles (pav)	Global South	System-wide GHG, Mt CO2-eq	SSP1	Base	total, no ME	642.322	701.812	755.174	808.908	862.469	917.93	972.823	1027	1080.25	1132.42	1183.33	1232.84	1280.8	1327.06	1371.5	1413.95	1453.98	1491.23	1525.39	1556.18	1583.32	1606.57	1625.67	1640.38	1650.48	1660.37	1673.81	1686.42	1698.07	1708.63	1717.94	1725.79	1732.04	1736.6	1739.38	1737.43	1734.6	1730.75	1725.93	1720.23	1713.71	1706.41	1698.38	1689.68
passenger vehicles (pav)	Global South	System-wide GHG, Mt CO2-eq	SSP1	Base	higher yields	642.296	701.652	754.826	808.256	861.356	916.172	970.255	1023.48	1075.66	1126.66	1176.33	1224.54	1271.16	1316.07	1359.14	1400.27	1439.04	1475.11	1508.21	1538.09	1564.49	1587.19	1605.95	1620.54	1630.74	1640.68	1653.85	1666.07	1677.37	1687.63	1696.67	1704.3	1710.38	1714.8	1717.48	1715.46	1712.56	1708.63	1703.74	1697.98	1691.39	1684.03	1675.93	1667.16
passenger vehicles (pav)	Global South	System-wide GHG, Mt CO2-eq	SSP1	Base	re-use & LTE	642.296	701.267	754.106	807.234	860.044	914.569	968.349	1021.25	1073.09	1123.71	1172.98	1220.76	1266.92	1311.34	1353.91	1394.53	1432.77	1468.31	1500.89	1530.26	1556.17	1578.39	1596.69	1610.86	1620.66	1630.2	1642.94	1654.72	1665.56	1675.34	1683.9	1691.01	1696.56	1700.44	1702.55	1700	1696.55	1692.07	1686.62	1680.27	1673.09	1665.12	1656.41	1647.02
passenger vehicles (pav)	Global South	System-wide GHG, Mt CO2-eq	SSP1	Base	material subst.	643.517	703.295	756.618	810.04	862.95	917.386	970.928	1023.47	1074.84	1124.89	1173.51	1220.55	1265.9	1309.44	1351.08	1390.69	1427.85	1462.18	1493.42	1521.28	1545.52	1565.89	1582.17	1594.13	1601.58	1609.26	1620.59	1630.77	1639.93	1647.96	1654.72	1660.04	1663.79	1665.9	1666.29	1662.25	1657.43	1651.56	1644.71	1636.91	1628.2	1618.61	1608.19	1596.98
passenger vehicles (pav)	Global South	System-wide GHG, Mt CO2-eq	SSP1	Base	down-sizing	643.056	702.197	754.757	807.28	859.164	912.45	964.724	1015.88	1065.76	1114.22	1161.13	1206.38	1249.84	1291.42	1331.03	1368.56	1403.61	1435.84	1464.99	1490.82	1513.09	1531.62	1546.18	1556.58	1562.65	1569.05	1579.1	1588.14	1596.27	1603.42	1609.44	1614.15	1617.45	1619.23	1619.45	1615.42	1610.7	1605.04	1598.47	1591.03	1582.77	1573.69	1563.84	1553.25
passenger vehicles (pav)	Global South	System-wide GHG, Mt CO2-eq	SSP1	Base	car-sharing	636.109	693.456	744.26	795.086	845.373	897.102	947.971	997.892	1046.72	1094.34	1140.62	1185.45	1228.71	1270.29	1310.1	1348.07	1383.76	1416.85	1447.07	1474.19	1497.97	1518.21	1534.69	1547.22	1555.61	1562.88	1572.35	1580.87	1588.49	1595.11	1600.61	1604.81	1607.6	1608.9	1608.64	1604.21	1599.06	1592.96	1585.98	1578.14	1569.48	1560.04	1549.84	1538.91
passenger vehicles (pav)	Global South	System-wide GHG, Mt CO2-eq	SSP1	Base	ride-sharing	628.428	681.528	727.615	773.292	818.066	863.878	908.563	952.092	994.381	1035.36	1074.97	1113.14	1149.83	1184.96	1218.53	1250.52	1280.56	1308.41	1333.89	1356.83	1377.07	1394.49	1408.92	1420.25	1428.34	1435.19	1443.59	1451.15	1457.92	1463.81	1468.7	1472.43	1474.92	1476.07	1475.84	1471.84	1467.17	1461.64	1455.3	1448.18	1440.29	1431.68	1422.36	1412.37
passenger vehicles (pav)	Global South	System-wide GHG, Mt CO2-eq	SSP1	RCP2_6	total, no ME	642.216	701.835	755.287	809.134	862.785	916.658	969.468	1020.89	1070.54	1118.13	1163.34	1205.72	1245.06	1281.18	1313.91	1341.42	1365.04	1384.44	1399.31	1409.39	1414.52	1414.67	1409.59	1399.04	1382.82	1355.12	1328.53	1298.66	1265.86	1230.57	1193.22	1154.21	1114.2	1074.01	1034.51	987.755	942.974	900.051	860.668	824.082	789.289	756.487	725.752	698.806
passenger vehicles (pav)	Global South	System-wide GHG, Mt CO2-eq	SSP1	RCP2_6	higher yields	642.19	701.674	754.936	808.478	861.663	914.882	966.867	1017.31	1065.87	1112.26	1156.18	1197.21	1235.15	1269.86	1301.16	1327.4	1349.83	1368.15	1382.08	1391.39	1395.94	1395.7	1390.44	1379.91	1363.92	1336.43	1309.78	1279.77	1246.91	1211.63	1174.34	1135.44	1095.61	1055.64	1016.41	969.969	925.51	882.91	843.855	807.602	773.147	740.687	710.299	683.698
passenger vehicles (pav)	Global South	System-wide GHG, Mt CO2-eq	SSP1	RCP2_6	re-use & LTE	642.19	701.291	754.222	807.463	860.362	913.297	964.989	1015.12	1063.35	1109.36	1152.87	1193.46	1230.91	1265.08	1295.8	1321.43	1343.18	1360.77	1373.89	1382.31	1385.87	1384.54	1378.08	1366.24	1348.82	1319.77	1291.48	1259.75	1225.12	1188.04	1148.95	1108.28	1066.7	1025.02	984.099	936.166	890.259	846.28	805.973	768.616	733.213	699.988	669.041	642.101
passenger vehicles (pav)	Global South	System-wide GHG, Mt CO2-eq	SSP1	RCP2_6	material subst.	643.259	702.922	756.022	809.167	861.712	914.059	964.973	1014.17	1061.32	1106.14	1148.36	1187.56	1223.56	1256.21	1285.34	1309.52	1329.8	1345.87	1357.46	1364.34	1366.36	1363.52	1355.61	1342.4	1323.75	1294.06	1265.4	1233.47	1198.81	1161.87	1123.1	1082.94	1042.04	1001.18	961.2	914.582	870.042	827.459	788.49	752.426	718.302	686.317	656.545	630.579
passenger vehicles (pav)	Global South	System-wide GHG, Mt CO2-eq	SSP1	RCP2_6	down-sizing	642.802	701.837	754.186	806.454	858.005	909.249	958.961	1006.87	1052.64	1096.02	1136.74	1174.4	1208.81	1239.85	1267.38	1290.02	1308.81	1323.45	1333.72	1339.39	1340.35	1336.62	1327.99	1314.28	1295.36	1265.73	1237.25	1205.66	1171.49	1135.19	1097.17	1057.85	1017.87	977.954	938.934	893.434	849.988	808.474	770.514	735.408	702.204	671.095	642.148	616.915
passenger vehicles (pav)	Global South	System-wide GHG, Mt CO2-eq	SSP1	RCP2_6	car-sharing	635.877	693.132	743.744	794.327	844.287	894.111	942.576	989.428	1034.36	1077.12	1117.43	1154.9	1189.34	1220.56	1248.39	1271.44	1290.66	1305.74	1316.42	1322.45	1323.7	1320.15	1311.58	1297.79	1278.62	1246.97	1214.85	1179.56	1141.67	1101.71	1060.18	1017.6	974.697	932.281	891.235	844.791	801.001	759.753	722.694	689.04	657.732	628.886	602.484	580.028
passenger vehicles (pav)	Global South	System-wide GHG, Mt CO2-eq	SSP1	RCP2_6	ride-sharing	628.213	681.234	727.145	772.601	817.073	861.109	903.567	944.263	982.967	1019.49	1053.63	1085.1	1113.75	1139.47	1162.14	1180.57	1195.64	1207.13	1214.82	1218.55	1218.22	1213.85	1205.27	1192.33	1174.88	1145.75	1115.73	1082.88	1047.73	1010.74	972.405	933.173	893.706	854.747	817.088	774.555	734.458	696.699	662.786	631.991	603.339	576.935	552.762	532.201
passenger vehicles (pav)	Global South	System-wide GHG, Mt CO2-eq	SSP2	Base	total, no ME	802.551	920.183	1040.84	1166.45	1296.11	1432.09	1571.13	1712.72	1856.25	2001.05	2146.44	2291.66	2435.91	2578.34	2718.05	2857.03	2990.91	3118.2	3237.48	3347.33	3446.32	3533.09	3606.27	3664.59	3706.85	3748.07	3798.48	3846.74	3892.73	3936.42	3977.71	4016.41	4052.45	4085.85	4116.63	4148.43	4178.45	4206.74	4233.38	4258.45	4282.01	4304.07	4324.66	4343.8
passenger vehicles (pav)	Global South	System-wide GHG, Mt CO2-eq	SSP2	Base	higher yields	802.512	919.933	1040.28	1165.37	1294.22	1429.01	1566.5	1706.21	1847.57	1989.95	2132.71	2275.13	2416.48	2555.96	2692.72	2828.8	2959.92	3084.66	3201.69	3309.62	3407.09	3492.79	3565.38	3623.61	3666.32	3707.79	3757.6	3804.9	3849.99	3892.85	3933.39	3971.4	4006.82	4039.65	4069.92	4101.26	4130.86	4158.77	4185.05	4209.78	4233.02	4254.77	4275.05	4293.88
passenger vehicles (pav)	Global South	System-wide GHG, Mt CO2-eq	SSP2	Base	re-use & LTE	802.512	919.8	1040.03	1165	1293.73	1428.4	1565.75	1705.31	1846.48	1988.65	2131.18	2273.34	2414.39	2553.55	2689.96	2825.67	2956.39	3080.73	3197.33	3304.82	3401.85	3487.1	3559.25	3617.05	3659.34	3700.39	3749.77	3796.64	3841.3	3883.73	3923.82	3961.38	3996.35	4028.73	4058.53	4089.35	4118.4	4145.72	4171.39	4195.45	4217.99	4238.98	4258.48	4276.49
passenger vehicles (pav)	Global South	System-wide GHG, Mt CO2-eq	SSP2	Base	material subst.	802.994	920.62	1041.12	1166.32	1295.24	1430.05	1567.5	1707.1	1848.26	1990.36	2132.71	2274.61	2415.29	2553.94	2689.7	2824.6	2954.31	3077.44	3192.61	3298.45	3393.6	3476.74	3546.57	3601.85	3641.45	3680.4	3728.23	3773.35	3816.14	3856.6	3894.63	3930.05	3962.8	3992.89	4020.4	4048.86	4075.57	4100.54	4123.84	4145.54	4165.72	4184.38	4201.56	4217.31
passenger vehicles (pav)	Global South	System-wide GHG, Mt CO2-eq	SSP2	Base	down-sizing	801.243	916.402	1033.78	1155.15	1279.55	1409.12	1540.62	1673.58	1807.41	1941.48	2075.17	2207.78	2338.62	2466.92	2591.93	2715.64	2833.99	2945.72	3049.64	3144.55	3229.29	3302.73	3363.76	3411.33	3444.48	3477.48	3519.21	3558.8	3596.66	3632.81	3667.19	3699.6	3729.98	3758.3	3784.62	3812.15	3838.39	3863.35	3887.06	3909.56	3930.9	3951.07	3970.08	3987.94
passenger vehicles (pav)	Global South	System-wide GHG, Mt CO2-eq	SSP2	Base	car-sharing	796.589	909.731	1025.05	1144.34	1266.68	1394.19	1523.72	1654.85	1787.01	1919.63	2052.09	2183.73	2313.86	2441.76	2566.67	2690.62	2809.56	2922.23	3027.44	3124.01	3210.75	3286.53	3350.23	3400.76	3437.15	3471.66	3513.06	3552.36	3589.89	3625.66	3659.65	3691.65	3721.61	3749.52	3775.43	3802.54	3828.38	3852.95	3876.3	3898.48	3919.53	3939.43	3958.18	3975.8
passenger vehicles (pav)	Global South	System-wide GHG, Mt CO2-eq	SSP2	Base	ride-sharing	791.375	900.549	1011.07	1124.72	1240.6	1360.75	1482.15	1604.39	1726.97	1849.4	1971.14	2091.65	2210.33	2326.61	2439.85	2552.14	2659.72	2761.53	2856.6	2943.96	3022.64	3091.71	3150.25	3197.37	3232.23	3265.08	3303.61	3340.22	3375.19	3408.54	3440.26	3470.15	3498.17	3524.31	3548.62	3574.08	3598.39	3621.52	3643.52	3664.42	3684.27	3703.03	3720.7	3737.29
passenger vehicles (pav)	Global South	System-wide GHG, Mt CO2-eq	SSP2	RCP2_6	total, no ME	802.391	920.488	1041.76	1168.34	1299.37	1431.2	1564.69	1698.85	1832.53	1964.64	2093.97	2219.02	2338.66	2451.86	2557.51	2647.89	2727.75	2795.78	2850.69	2891.33	2916.83	2926.59	2919.64	2895.17	2852.65	2796.69	2741.89	2677.54	2604.55	2523.9	2436.61	2343.71	2252.49	2167.49	2090.22	2014.73	1943.06	1875.36	1811.55	1751.55	1695.31	1642.83	1593.94	1548.55
passenger vehicles (pav)	Global South	System-wide GHG, Mt CO2-eq	SSP2	RCP2_6	higher yields	802.352	920.237	1041.2	1167.26	1297.46	1428.09	1560.01	1692.25	1823.73	1953.35	2079.98	2202.16	2318.81	2428.94	2531.51	2619.14	2696.43	2762.15	2815.09	2854.15	2878.48	2887.54	2880.35	2856.12	2814.32	2758.93	2703.98	2639.26	2566.04	2485.3	2398.04	2305.29	2214.34	2129.7	2052.75	1977.64	1906.39	1839.14	1775.8	1716.3	1660.57	1608.6	1560.25	1515.41
passenger vehicles (pav)	Global South	System-wide GHG, Mt CO2-eq	SSP2	RCP2_6	re-use & LTE	802.352	920.105	1040.95	1166.89	1296.97	1427.48	1559.26	1691.35	1822.63	1952.03	2078.38	2200.22	2316.45	2426.08	2528.05	2614.92	2691.31	2755.92	2807.53	2845	2867.47	2874.34	2864.65	2837.6	2792.69	2733.87	2675.3	2606.82	2529.76	2445.16	2354.05	2257.56	2163.06	2075.12	1994.83	1916.61	1842.28	1772.02	1705.81	1643.63	1585.48	1531.4	1481.27	1435.04
passenger vehicles (pav)	Global South	System-wide GHG, Mt CO2-eq	SSP2	RCP2_6	material subst.	802.772	920.761	1041.73	1167.7	1297.7	1428.03	1559.51	1691.17	1821.9	1950.61	2076.13	2196.99	2312.1	2420.47	2521.03	2606.56	2681.52	2744.64	2794.71	2830.63	2851.56	2856.93	2845.84	2817.49	2771.46	2711.99	2653.09	2584.46	2507.44	2423.08	2332.45	2236.64	2142.94	2055.84	1976.29	1898.83	1825.26	1755.76	1690.32	1628.91	1571.54	1518.26	1468.95	1423.57
passenger vehicles (pav)	Global South	System-wide GHG, Mt CO2-eq	SSP2	RCP2_6	down-sizing	801.04	916.601	1034.51	1156.77	1282.42	1407.78	1533.72	1659.31	1783.48	1905.18	2023.33	2136.53	2243.74	2344.06	2436.54	2514.25	2581.68	2637.71	2681.3	2711.5	2727.59	2729.17	2715.46	2685.81	2639.85	2581.4	2523.93	2457.63	2383.73	2303.19	2217	2126.12	2037.57	1955.59	1881.02	1808.61	1739.93	1675.15	1614.23	1557.14	1503.88	1454.46	1408.78	1366.76
passenger vehicles (pav)	Global South	System-wide GHG, Mt CO2-eq	SSP2	RCP2_6	car-sharing	796.397	909.944	1025.79	1145.94	1269.5	1392.91	1517.03	1640.96	1763.67	1884.15	2001.32	2113.83	2220.63	2320.8	2413.33	2491.42	2559.31	2615.88	2660.02	2690.74	2707.28	2709.15	2695.54	2665.74	2619.33	2558.25	2496.1	2424.92	2346.01	2260.45	2169.36	2073.87	1981.27	1896.06	1819.07	1745.45	1676.35	1611.9	1552.03	1496.64	1445.63	1398.94	1356.34	1317.66
passenger vehicles (pav)	Global South	System-wide GHG, Mt CO2-eq	SSP2	RCP2_6	ride-sharing	791.191	900.771	1011.81	1126.31	1243.37	1359.56	1475.74	1591.09	1704.67	1815.59	1922.9	2025.38	2122.16	2212.46	2295.43	2364.83	2424.73	2474.19	2512.28	2538.17	2551.25	2551.15	2537.17	2508.69	2465.33	2407.8	2348.54	2280.89	2206.06	2125.09	2039.05	1948.97	1861.73	1781.53	1709.14	1639.97	1575.09	1514.62	1458.45	1406.49	1358.65	1314.85	1274.88	1238.58
passenger vehicles (pav)	G7	System-wide GHG, Mt CO2-eq	LED	Base	total, no ME	1758.19	1677.67	1592.95	1513	1437.62	1367.05	1300.88	1238.97	1181.16	1127.27	1077.11	1030.45	987.09	946.8	909.367	875.365	843.65	814.048	786.401	760.574	736.465	714.014	693.198	674.039	656.607	645.858	638.071	630.954	624.45	618.523	613.147	608.301	603.998	600.266	597.145	593.8	590.863	588.314	586.12	584.24	582.625	581.219	579.968	578.81
passenger vehicles (pav)	G7	System-wide GHG, Mt CO2-eq	LED	Base	higher yields	1758.17	1677.6	1592.76	1512.62	1436.93	1365.91	1299.17	1236.56	1177.97	1123.26	1072.23	1024.71	980.509	939.433	901.285	866.649	834.391	804.353	776.379	750.339	726.132	703.692	682.991	664.042	646.905	636.379	628.607	621.411	614.825	608.818	603.365	598.446	594.073	590.275	587.088	583.678	580.688	578.099	575.873	573.969	572.334	570.91	569.642	568.468
passenger vehicles (pav)	G7	System-wide GHG, Mt CO2-eq	LED	Base	re-use & LTE	1758.17	1676.76	1591.09	1510.11	1433.6	1361.8	1294.32	1231.03	1171.83	1116.57	1065.08	1017.16	972.623	931.268	892.888	858.067	825.656	795.484	767.391	741.24	716.925	694.379	673.572	654.52	637.284	626.657	618.765	611.432	604.704	598.553	592.96	587.905	583.405	579.488	576.189	572.665	569.558	566.848	564.494	562.452	560.666	559.076	557.625	556.249
passenger vehicles (pav)	G7	System-wide GHG, Mt CO2-eq	LED	Base	material subst.	1758.69	1677.77	1592.41	1511.65	1435.28	1363.49	1295.93	1232.5	1173.08	1117.56	1065.74	1017.45	972.514	930.72	891.876	856.558	823.62	792.874	764.152	737.308	712.233	688.858	667.159	647.162	628.964	617.693	609.373	601.654	594.552	588.043	582.108	576.736	571.942	567.755	564.229	560.527	557.229	554.286	551.641	549.234	546.998	544.864	542.766	540.636
passenger vehicles (pav)	G7	System-wide GHG, Mt CO2-eq	LED	Base	down-sizing	1757.14	1673.36	1584.29	1498.96	1417.24	1339.48	1265.45	1195.19	1128.75	1066.14	1007.31	952.21	900.78	852.906	808.467	768.037	730.583	695.944	663.959	634.473	607.402	582.747	560.251	539.863	521.569	509.276	499.685	490.883	482.916	475.743	469.415	463.869	459.028	454.894	451.484	448.028	445.046	442.486	440.29	438.394	436.731	435.236	433.848	432.5
passenger vehicles (pav)	G7	System-wide GHG, Mt CO2-eq	LED	Base	car-sharing	1740.95	1660.53	1574.35	1491.41	1411.58	1335.19	1262.09	1192.39	1126.18	1063.52	1004.45	948.964	897.068	848.708	803.816	763.016	725.304	690.541	658.606	629.437	602.769	578.477	556.456	536.629	518.95	506.591	496.272	486.85	478.324	470.785	464.049	458.077	452.859	448.393	444.698	440.966	437.783	435.092	432.825	430.912	429.279	427.846	426.542	425.291
passenger vehicles (pav)	G7	System-wide GHG, Mt CO2-eq	LED	Base	ride-sharing	1714.99	1625.45	1533.14	1445.07	1361	1281.07	1205.11	1133.12	1065.12	1001.13	941.12	885.056	832.9	784.571	739.973	699.635	662.622	628.888	598.124	570.158	544.83	521.995	501.524	483.319	467.313	456.07	446.55	437.901	430.101	423.211	417.085	411.667	406.942	402.906	399.574	396.227	393.381	390.981	388.966	387.272	385.829	384.567	383.42	382.319
passenger vehicles (pav)	G7	System-wide GHG, Mt CO2-eq	LED	RCP2_6	total, no ME	1758	1677.15	1591.99	1511.59	1435.44	1363.18	1294.3	1228.57	1165.78	1105.71	1048.13	992.804	939.648	888.579	839.51	795.189	753.309	713.713	676.229	640.721	607.094	575.295	545.497	518.936	495.173	473.626	454.249	435.015	416.008	397.299	378.962	361.065	343.745	327.159	311.456	296.848	283.255	270.668	259.034	248.296	238.397	229.284	220.876	213.08
passenger vehicles (pav)	G7	System-wide GHG, Mt CO2-eq	LED	RCP2_6	higher yields	1757.99	1677.07	1591.8	1511.21	1434.74	1362.03	1292.56	1226.12	1162.52	1101.57	1043.09	986.854	932.812	880.904	831.065	786.157	743.804	703.852	666.133	630.508	596.88	565.186	535.584	509.299	485.887	464.616	445.343	426.151	407.195	388.548	370.286	352.476	335.257	318.781	303.199	288.72	275.267	262.829	251.35	240.772	231.034	222.082	213.835	206.198
passenger vehicles (pav)	G7	System-wide GHG, Mt CO2-eq	LED	RCP2_6	re-use & LTE	1757.99	1676.24	1590.13	1508.72	1431.45	1357.97	1287.8	1220.72	1156.56	1095.12	1036.22	979.624	925.274	873.101	823.024	777.957	735.447	695.33	657.424	621.583	587.704	555.719	525.77	499.103	475.286	453.594	433.892	414.275	394.916	375.898	357.305	339.213	321.758	305.093	289.358	274.748	261.177	248.632	237.064	226.415	216.628	207.651	199.406	191.804
passenger vehicles (pav)	G7	System-wide GHG, Mt CO2-eq	LED	RCP2_6	material subst.	1758.44	1677.05	1591.07	1509.63	1432.19	1358.4	1287.79	1220.19	1155.44	1093.37	1033.8	976.552	921.555	868.756	818.082	772.516	729.539	688.986	650.675	614.463	580.245	547.957	517.733	490.782	466.685	444.897	425.261	405.763	386.585	367.811	349.52	331.791	314.757	298.565	283.355	269.294	256.27	244.264	233.219	223.07	213.75	205.2	197.333	190.048
passenger vehicles (pav)	G7	System-wide GHG, Mt CO2-eq	LED	RCP2_6	down-sizing	1756.9	1672.69	1583.07	1497.18	1414.58	1335.11	1258.45	1184.61	1113.61	1045.45	980.117	917.561	857.825	800.94	746.908	698.488	653.34	611.299	572.17	535.771	501.946	470.581	441.877	416.643	394.367	374.244	356.12	338.46	321.485	305.162	289.471	274.43	260.113	246.606	233.994	222.399	211.721	201.936	192.982	184.793	177.306	170.466	164.194	158.398
passenger vehicles (pav)	G7	System-wide GHG, Mt CO2-eq	LED	RCP2_6	car-sharing	1740.85	1660.08	1573.45	1490.01	1409.4	1331.71	1256.43	1183.57	1113.2	1045.37	980.091	917.378	857.318	799.98	745.406	696.264	650.383	607.629	567.828	530.809	496.417	464.611	435.327	409.466	386.556	365.201	345.341	326.243	307.841	290.193	273.352	257.361	242.315	228.319	215.465	203.878	193.458	184.153	175.871	168.518	161.996	156.214	151.058	146.407
passenger vehicles (pav)	G7	System-wide GHG, Mt CO2-eq	LED	RCP2_6	ride-sharing	1714.94	1625.09	1532.48	1444.01	1359.27	1278.35	1200.52	1125.75	1054.01	985.328	919.672	857.02	797.425	740.928	687.532	639.644	595.26	554.216	516.311	481.438	449.31	419.755	392.76	369.107	348.316	328.931	310.818	293.459	276.793	260.841	245.643	231.229	217.679	205.084	193.523	183.108	173.745	165.387	157.951	151.351	145.498	140.311	135.688	131.518
passenger vehicles (pav)	G7	System-wide GHG, Mt CO2-eq	SSP1	Base	total, no ME	1810.85	1759.38	1702.65	1648.06	1595.58	1545.27	1497.35	1451.86	1408.87	1368.4	1330.42	1294.9	1261.79	1231.03	1202.55	1177.63	1154.63	1133.46	1114.04	1096.26	1080.04	1065.28	1051.91	1039.83	1029	1024.43	1021.46	1019.05	1017.02	1015.18	1013.36	1011.39	1009.15	1006.53	1003.44	1001.84	1000.8	999.95	999.291	998.806	998.475	998.272	998.182	998.185
passenger vehicles (pav)	G7	System-wide GHG, Mt CO2-eq	SSP1	Base	higher yields	1810.83	1759.29	1702.43	1647.64	1594.84	1544.08	1495.57	1449.4	1405.65	1364.38	1325.57	1289.21	1255.3	1223.77	1194.58	1169	1145.4	1123.71	1103.83	1085.67	1069.14	1054.15	1040.62	1028.46	1017.62	1013.06	1009.99	1007.48	1005.35	1003.43	1001.53	999.499	997.21	994.557	991.443	989.832	988.748	987.848	987.134	986.593	986.203	985.94	985.786	985.723
passenger vehicles (pav)	G7	System-wide GHG, Mt CO2-eq	SSP1	Base	re-use & LTE	1810.83	1758.45	1700.76	1645.13	1591.51	1539.96	1490.72	1443.87	1399.51	1357.69	1318.41	1281.65	1247.39	1215.57	1186.13	1160.35	1136.59	1114.75	1094.73	1076.44	1059.78	1044.65	1030.97	1018.65	1007.64	1002.89	999.616	996.853	994.449	992.225	990.006	987.635	984.994	981.98	978.497	976.517	975.052	973.759	972.642	971.687	970.872	970.173	969.574	969.056
passenger vehicles (pav)	G7	System-wide GHG, Mt CO2-eq	SSP1	Base	material subst.	1811.46	1759.59	1702.18	1646.7	1593.08	1541.39	1491.87	1444.62	1399.76	1357.34	1317.38	1279.87	1244.8	1212.12	1181.8	1155.11	1130.43	1107.64	1086.66	1067.38	1049.73	1033.59	1018.89	1005.54	993.495	987.703	983.463	979.695	976.27	973.016	969.768	966.378	962.736	958.739	954.309	951.426	949.139	946.999	944.997	943.105	941.287	939.511	937.755	935.996
passenger vehicles (pav)	G7	System-wide GHG, Mt CO2-eq	SSP1	Base	down-sizing	1810.49	1756.94	1697.34	1639.15	1582.34	1527.02	1473.49	1421.91	1372.46	1325.25	1280.37	1237.87	1197.81	1160.18	1125	1093.54	1064.27	1037.12	1012.02	988.912	967.708	948.334	930.712	914.773	900.462	892.187	885.636	879.827	874.63	869.878	865.41	861.07	856.739	852.307	847.684	844.617	842.243	840.138	838.28	836.628	835.138	833.77	832.494	831.28
passenger vehicles (pav)	G7	System-wide GHG, Mt CO2-eq	SSP1	Base	car-sharing	1796.86	1745.85	1688.48	1632.18	1576.93	1522.76	1470.09	1419.1	1369.99	1322.91	1277.98	1235.3	1194.97	1157.03	1121.51	1089.73	1060.15	1032.74	1007.43	984.166	962.863	943.45	925.847	909.986	895.811	887.191	879.822	873.315	867.502	862.204	857.252	852.489	847.791	843.047	838.162	834.806	832.127	829.739	827.612	825.701	823.955	822.33	820.791	819.307
passenger vehicles (pav)	G7	System-wide GHG, Mt CO2-eq	SSP1	Base	ride-sharing	1776.41	1718.78	1655.4	1593.64	1533.45	1474.8	1418.11	1363.52	1311.2	1261.28	1213.87	1169.03	1126.85	1087.37	1050.6	1017.78	987.448	959.557	934.038	910.816	889.807	870.925	854.082	839.2	826.216	818.275	811.273	805.119	799.636	794.658	790.023	785.585	781.233	776.862	772.387	769.327	766.873	764.689	762.743	760.994	759.395	757.905	756.492	755.128
passenger vehicles (pav)	G7	System-wide GHG, Mt CO2-eq	SSP1	RCP2_6	total, no ME	1810.56	1758.74	1701.52	1646.46	1593.11	1539.89	1488.39	1438.56	1390.35	1343.72	1298.57	1254.8	1212.4	1171.34	1131.57	1097.63	1065.27	1034.42	1005	976.936	950.157	924.597	900.081	876.418	853.436	828.169	803.222	777.765	751.86	725.586	699.024	672.262	645.489	618.928	592.812	563.034	534.511	506.948	480.328	454.628	429.827	405.911	382.84	360.651
passenger vehicles (pav)	G7	System-wide GHG, Mt CO2-eq	SSP1	RCP2_6	higher yields	1810.54	1758.64	1701.3	1646.04	1592.36	1538.69	1486.59	1436.06	1387.07	1339.6	1293.59	1248.95	1205.69	1163.82	1123.29	1088.72	1055.83	1024.52	994.734	966.379	939.394	913.707	889.139	865.501	842.621	817.46	792.558	767.139	741.295	715.103	688.643	662.004	635.373	608.973	583.033	553.445	525.102	497.713	471.269	445.747	421.126	397.393	374.507	352.503
passenger vehicles (pav)	G7	System-wide GHG, Mt CO2-eq	SSP1	RCP2_6	re-use & LTE	1810.54	1757.81	1699.64	1643.54	1589.06	1534.61	1481.8	1430.61	1381.03	1333.04	1286.58	1241.54	1197.93	1155.74	1114.92	1080.14	1047.04	1015.51	985.467	956.822	929.5	903.424	878.412	854.276	830.854	805.133	779.637	753.602	727.134	700.321	673.257	646.039	618.86	591.941	565.507	535.412	506.572	478.705	451.815	425.894	400.933	376.927	353.85	331.729
passenger vehicles (pav)	G7	System-wide GHG, Mt CO2-eq	SSP1	RCP2_6	material subst.	1811.1	1758.73	1700.64	1644.44	1589.66	1534.74	1481.3	1429.35	1378.91	1329.99	1282.53	1236.47	1191.83	1148.6	1106.75	1071	1036.94	1004.49	973.547	944.042	915.9	889.048	863.312	838.512	814.49	788.391	762.645	736.46	709.946	683.192	656.291	629.34	602.525	576.057	550.151	520.881	492.936	466.007	440.094	415.181	391.25	368.29	346.26	325.162
passenger vehicles (pav)	G7	System-wide GHG, Mt CO2-eq	SSP1	RCP2_6	down-sizing	1810.13	1756.1	1695.86	1637.02	1579.16	1520.79	1463.6	1407.68	1353.13	1300.02	1248.39	1198.24	1149.66	1102.69	1057.38	1018.23	981.046	945.769	912.334	880.668	850.708	822.395	795.569	770.058	745.706	719.855	694.685	669.435	644.177	618.964	593.851	568.888	544.209	519.975	496.353	469.806	444.551	420.287	396.998	374.658	353.24	332.723	313.063	294.255
passenger vehicles (pav)	G7	System-wide GHG, Mt CO2-eq	SSP1	RCP2_6	car-sharing	1796.62	1745.2	1687.28	1630.39	1574.17	1517.17	1461.07	1405.95	1351.94	1299.13	1247.61	1197.38	1148.57	1101.26	1055.47	1015.77	977.958	941.982	907.794	875.335	844.547	815.367	787.632	761.168	735.815	708.393	681.19	654.028	626.981	600.125	573.541	547.311	521.6	496.598	472.492	445.616	420.274	396.19	373.331	351.644	331.075	311.57	293.047	275.464
passenger vehicles (pav)	G7	System-wide GHG, Mt CO2-eq	SSP1	RCP2_6	ride-sharing	1776.26	1718.27	1654.42	1592.15	1531.09	1469.84	1409.98	1351.59	1294.75	1239.55	1186.04	1134.23	1084.22	1036.09	989.863	949.786	911.9	876.155	842.49	810.829	781.102	753.223	727.02	702.308	678.913	653.535	628.192	602.962	577.892	553.044	528.482	504.277	480.576	457.548	435.365	410.623	387.282	365.099	344.041	324.062	305.11	287.136	270.065	253.859
passenger vehicles (pav)	G7	System-wide GHG, Mt CO2-eq	SSP2	Base	total, no ME	1913.75	1913.7	1904.52	1895.61	1886.93	1879.07	1871.67	1864.84	1858.69	1853.27	1848.61	1844.66	1841.39	1838.73	1836.58	1836.47	1836.41	1836.25	1835.84	1835.04	1833.68	1831.64	1828.74	1824.87	1819.89	1823.68	1828.07	1832.4	1836.55	1840.43	1843.96	1847.09	1849.81	1852.14	1854.11	1854.27	1854.16	1853.73	1853	1851.95	1850.55	1848.79	1846.66	1844.12
passenger vehicles (pav)	G7	System-wide GHG, Mt CO2-eq	SSP2	Base	higher yields	1913.73	1913.56	1904.22	1895.02	1885.9	1877.42	1869.24	1861.49	1854.33	1847.83	1842.05	1836.97	1832.59	1828.85	1825.66	1824.59	1823.64	1822.67	1821.54	1820.12	1818.26	1815.82	1812.65	1808.61	1803.61	1807.41	1811.74	1816	1820.07	1823.88	1827.33	1830.37	1833.01	1835.26	1837.15	1837.23	1837.04	1836.54	1835.73	1834.6	1833.13	1831.3	1829.08	1826.47
passenger vehicles (pav)	G7	System-wide GHG, Mt CO2-eq	SSP2	Base	re-use & LTE	1913.73	1913.28	1903.64	1894.15	1884.74	1875.98	1867.53	1859.53	1852.13	1845.41	1839.41	1834.14	1829.58	1825.66	1822.3	1821.06	1819.93	1818.77	1817.45	1815.81	1813.71	1811	1807.53	1803.17	1797.81	1801.24	1805.18	1809	1812.62	1815.95	1818.91	1821.45	1823.57	1825.31	1826.69	1826.21	1825.43	1824.35	1822.94	1821.2	1819.11	1816.65	1813.8	1810.55
passenger vehicles (pav)	G7	System-wide GHG, Mt CO2-eq	SSP2	Base	material subst.	1913.97	1913.71	1904.18	1894.75	1885.35	1876.56	1868.02	1859.88	1852.27	1845.29	1838.97	1833.3	1828.28	1823.85	1819.9	1818.02	1816.18	1814.28	1812.17	1809.7	1806.74	1803.14	1798.76	1793.48	1787.19	1789.62	1792.58	1795.41	1798.02	1800.33	1802.27	1803.79	1804.9	1805.62	1806	1804.57	1802.86	1800.85	1798.54	1795.92	1792.96	1789.65	1785.98	1781.92
passenger vehicles (pav)	G7	System-wide GHG, Mt CO2-eq	SSP2	Base	down-sizing	1912.87	1910.75	1898.78	1886.32	1873.29	1860.31	1847.06	1833.72	1820.47	1807.45	1794.76	1782.44	1770.55	1759.09	1748.03	1738.96	1730	1721.08	1712.15	1703.12	1693.92	1684.47	1674.68	1664.49	1653.85	1651.78	1650.62	1649.74	1649.06	1648.49	1647.95	1647.38	1646.77	1646.11	1645.41	1643.25	1641.08	1638.85	1636.53	1634.1	1631.51	1628.73	1625.74	1622.52
passenger vehicles (pav)	G7	System-wide GHG, Mt CO2-eq	SSP2	Base	car-sharing	1904.44	1903.44	1892.45	1880.8	1868.43	1855.92	1843	1829.86	1816.71	1803.7	1790.94	1778.51	1766.47	1754.85	1743.64	1734.42	1725.33	1716.32	1707.31	1698.24	1689.02	1679.59	1669.85	1659.75	1649.23	1646.95	1645.22	1643.83	1642.69	1641.71	1640.79	1639.88	1638.95	1637.99	1637.02	1634.54	1632.07	1629.55	1626.95	1624.24	1621.39	1618.35	1615.09	1611.58
passenger vehicles (pav)	G7	System-wide GHG, Mt CO2-eq	SSP2	Base	ride-sharing	1891.58	1885.29	1869.01	1852.05	1834.37	1816.55	1798.38	1780.07	1761.85	1743.91	1726.37	1709.33	1692.92	1677.17	1662.11	1649.29	1636.96	1625.09	1613.65	1602.59	1591.86	1581.4	1571.16	1561.08	1551.14	1548.93	1547	1545.48	1544.23	1543.18	1542.22	1541.3	1540.39	1539.47	1538.56	1536.24	1533.94	1531.59	1529.17	1526.66	1524	1521.15	1518.1	1514.82
passenger vehicles (pav)	G7	System-wide GHG, Mt CO2-eq	SSP2	RCP2_6	total, no ME	1913.16	1912.55	1902.58	1892.82	1882.64	1870.22	1857.08	1843.11	1828.19	1812.21	1794.99	1776.3	1756.06	1734.16	1710.44	1687.47	1662.98	1636.82	1608.86	1578.97	1547.09	1513.09	1476.71	1437.66	1395.69	1350.98	1304.08	1254.76	1203.4	1150.38	1096.08	1040.93	985.508	930.431	883.4	844.281	807.634	773.509	741.727	712.127	684.602	659.053	635.351	613.396
passenger vehicles (pav)	G7	System-wide GHG, Mt CO2-eq	SSP2	RCP2_6	higher yields	1913.14	1912.41	1902.27	1892.23	1881.6	1868.55	1854.62	1839.71	1823.75	1806.65	1788.26	1768.39	1746.98	1723.93	1699.13	1675.23	1649.92	1623.05	1594.48	1564.11	1531.86	1497.63	1461.13	1422.09	1380.26	1335.72	1288.95	1239.77	1188.56	1135.71	1081.6	1026.65	971.447	916.599	869.766	830.848	794.407	760.49	728.917	699.527	672.215	646.881	623.397	601.661
passenger vehicles (pav)	G7	System-wide GHG, Mt CO2-eq	SSP2	RCP2_6	re-use & LTE	1913.14	1912.13	1901.69	1891.36	1880.46	1867.13	1852.93	1837.77	1821.58	1804.25	1785.64	1765.54	1743.88	1720.56	1695.44	1671.22	1645.52	1618.17	1589.05	1558.02	1525.01	1489.89	1452.4	1412.25	1369.23	1323.41	1275.33	1224.79	1172.24	1118.06	1062.67	1006.5	950.152	894.218	846.357	806.53	769.197	734.426	702.06	671.959	644.037	618.21	594.367	572.415
passenger vehicles (pav)	G7	System-wide GHG, Mt CO2-eq	SSP2	RCP2_6	material subst.	1913.35	1912.47	1902.07	1891.7	1880.68	1867.17	1852.71	1837.21	1820.61	1802.81	1783.65	1762.96	1740.65	1716.65	1690.82	1665.89	1639.49	1611.44	1581.62	1549.92	1516.28	1480.57	1442.54	1401.93	1358.53	1312.45	1264.2	1213.61	1161.1	1107.08	1051.93	996.11	940.194	884.776	837.334	797.828	760.816	726.364	694.316	664.534	636.933	611.431	587.919	566.304
passenger vehicles (pav)	G7	System-wide GHG, Mt CO2-eq	SSP2	RCP2_6	down-sizing	1912.26	1909.55	1896.75	1883.4	1868.87	1851.36	1832.47	1812.17	1790.47	1767.35	1742.74	1716.51	1688.7	1659.29	1628.22	1598.22	1567.02	1534.55	1500.74	1465.54	1428.93	1390.86	1351.14	1309.54	1265.91	1220.36	1173.29	1124.48	1074.29	1023.07	971.131	918.853	866.72	815.241	771.248	734.668	700.491	668.77	639.34	612.054	586.818	563.548	542.13	522.467
passenger vehicles (pav)	G7	System-wide GHG, Mt CO2-eq	SSP2	RCP2_6	car-sharing	1903.9	1902.34	1890.57	1878.07	1864.25	1847.36	1828.98	1809.08	1787.67	1764.73	1740.21	1714.01	1686.13	1656.56	1625.26	1594.97	1563.38	1530.4	1495.97	1460.04	1422.59	1383.56	1342.75	1299.94	1254.97	1207.59	1158.29	1107.3	1054.99	1001.76	947.951	893.988	840.401	787.738	743.015	706.205	672.123	640.805	612.055	585.696	561.597	539.633	519.65	501.508
passenger vehicles (pav)	G7	System-wide GHG, Mt CO2-eq	SSP2	RCP2_6	ride-sharing	1891.08	1884.27	1867.26	1849.51	1830.47	1808.5	1785.17	1760.47	1734.46	1707.17	1678.56	1648.59	1617.31	1584.75	1550.88	1518.37	1485.01	1450.76	1415.57	1379.4	1342.25	1304.05	1264.62	1223.73	1181.2	1136.37	1089.57	1041.28	991.84	941.597	890.885	840.078	789.666	740.155	698.131	663.559	631.56	602.162	575.178	550.436	527.816	507.196	488.432	471.394
passenger vehicles (pav)	China	System-wide GHG, Mt CO2-eq	LED	Base	total, no ME	468.424	463.676	458.19	453.361	449.098	445.326	442.058	439.186	436.615	434.264	432.07	429.978	427.951	425.964	424.002	422.283	420.509	418.698	416.874	415.067	413.311	411.65	410.136	408.837	407.838	409.384	411.859	414.087	416.019	417.614	418.828	419.616	419.958	419.848	419.271	419.165	418.607	417.548	415.971	413.864	411.218	408.018	404.256	399.923
passenger vehicles (pav)	China	System-wide GHG, Mt CO2-eq	LED	Base	higher yields	468.421	463.656	458.138	453.245	448.87	444.916	441.39	438.181	435.198	432.372	429.651	427	424.399	421.842	419.332	417.105	414.873	412.666	410.514	408.451	406.514	404.748	403.202	401.943	401.051	402.683	405.14	407.298	409.154	410.673	411.813	412.531	412.811	412.647	412.024	411.884	411.311	410.256	408.705	406.643	404.058	400.936	397.265	393.036
passenger vehicles (pav)	China	System-wide GHG, Mt CO2-eq	LED	Base	re-use & LTE	468.421	463.505	457.789	452.653	447.99	443.708	439.822	436.231	432.856	429.639	426.539	423.53	420.601	417.747	414.975	412.526	410.102	407.727	405.428	403.232	401.17	399.282	397.618	396.239	395.231	396.736	399.048	401.044	402.727	404.063	405.015	405.541	405.627	405.267	404.448	404.135	403.393	402.175	400.463	398.244	395.503	392.224	388.396	384.011
passenger vehicles (pav)	China	System-wide GHG, Mt CO2-eq	LED	Base	material subst.	468.539	463.759	458.173	453.168	448.627	444.45	440.649	437.12	433.784	430.579	427.462	424.406	421.398	418.431	415.516	412.885	410.244	407.602	404.981	402.398	399.881	397.467	395.2	393.146	391.392	392.246	394.061	395.548	396.729	397.574	398.049	398.117	397.765	396.99	395.789	395.087	393.946	392.295	390.107	387.361	384.039	380.126	375.613	370.493
passenger vehicles (pav)	China	System-wide GHG, Mt CO2-eq	LED	Base	down-sizing	468.203	462.761	456.191	449.837	443.566	437.279	431	424.655	418.206	411.644	404.987	398.272	391.553	384.889	378.352	372.173	366.15	360.335	354.777	349.514	344.583	340.024	335.875	332.187	329.024	328.253	328.436	328.502	328.464	328.294	327.959	327.418	326.653	325.651	324.399	323.75	322.825	321.559	319.92	317.884	315.428	312.531	309.177	305.353
passenger vehicles (pav)	China	System-wide GHG, Mt CO2-eq	LED	Base	car-sharing	461.797	456.673	450.469	444.436	438.431	432.269	426.049	419.695	413.171	406.475	399.636	392.708	385.762	378.881	372.156	365.901	359.872	354.138	348.763	343.797	339.28	335.252	331.746	328.799	326.458	326.065	326.155	326.141	326.012	325.736	325.279	324.601	323.686	322.525	321.107	320.341	319.327	318.004	316.344	314.322	311.916	309.1	305.856	302.166
passenger vehicles (pav)	China	System-wide GHG, Mt CO2-eq	LED	Base	ride-sharing	447.221	437.926	428.302	419.201	410.437	401.735	393.224	384.8	376.407	368.024	359.667	351.381	343.229	335.289	327.649	320.601	313.924	307.688	301.952	296.765	292.163	288.177	284.834	282.162	280.2	279.855	279.802	279.7	279.525	279.246	278.827	278.23	277.437	276.438	275.223	274.568	273.701	272.57	271.15	269.419	267.358	264.946	262.166	259.004
passenger vehicles (pav)	China	System-wide GHG, Mt CO2-eq	LED	RCP2_6	total, no ME	468.423	463.683	458.222	453.416	449.162	444.413	439.465	434.093	428.082	421.24	413.399	404.398	394.175	382.717	370.019	362.038	353.874	345.549	337.073	328.453	319.708	311.335	303.498	295.538	287.378	280.789	274.565	267.768	260.487	252.814	244.849	236.729	228.794	222.26	213.841	205.104	196.6	188.335	180.31	172.529	165.005	157.767	150.861	144.547
passenger vehicles (pav)	China	System-wide GHG, Mt CO2-eq	LED	RCP2_6	higher yields	468.42	463.664	458.17	453.301	448.933	444.001	438.791	433.077	426.649	419.323	410.946	401.375	390.567	378.527	365.27	356.82	348.249	339.586	330.848	322.043	313.189	304.778	296.965	289.092	281.078	274.613	268.431	261.642	254.373	246.718	238.78	230.697	222.814	216.357	208.008	199.352	190.943	182.784	174.877	167.223	159.833	152.734	145.971	139.802
passenger vehicles (pav)	China	System-wide GHG, Mt CO2-eq	LED	RCP2_6	re-use & LTE	468.42	463.514	457.823	452.713	448.061	442.814	437.264	431.196	424.41	416.735	408.026	398.147	387.059	374.769	361.286	352.639	343.886	335.048	326.132	317.137	308.075	299.426	291.342	283.171	274.837	268.002	261.426	254.227	246.541	238.468	230.116	221.623	213.308	206.264	197.589	188.639	179.954	171.542	163.408	155.561	148.012	140.787	133.922	127.629
passenger vehicles (pav)	China	System-wide GHG, Mt CO2-eq	LED	RCP2_6	material subst.	468.523	463.716	458.094	453.022	448.366	443.064	437.409	431.187	424.202	416.289	407.313	397.148	385.764	373.177	359.403	350.46	341.41	332.275	323.065	313.782	304.44	295.506	287.13	278.679	270.083	263.058	256.382	249.129	241.441	233.416	225.162	216.817	208.703	201.928	193.512	184.856	176.46	168.324	160.448	152.831	145.479	138.414	131.667	125.443
passenger vehicles (pav)	China	System-wide GHG, Mt CO2-eq	LED	RCP2_6	down-sizing	468.19	462.728	456.139	449.749	443.414	436.092	428.104	419.285	409.507	398.685	386.766	373.714	359.58	344.458	328.441	317.27	306.272	295.497	284.972	274.704	264.701	255.383	246.867	238.559	230.371	223.757	217.589	211.073	204.311	197.376	190.35	183.333	176.604	171.199	164.194	157.007	150.057	143.341	136.852	130.586	124.544	118.745	113.222	108.186
passenger vehicles (pav)	China	System-wide GHG, Mt CO2-eq	LED	RCP2_6	car-sharing	461.804	456.663	450.448	444.389	438.334	431.375	423.719	415.199	405.684	395.085	383.348	370.441	356.416	341.364	325.379	313.941	302.67	291.632	280.869	270.399	260.236	250.788	242.17	233.79	225.539	218.455	211.435	204.082	196.496	188.766	180.993	173.304	165.999	160.126	152.802	145.493	138.595	132.1	125.99	120.245	114.845	109.79	105.086	100.929
passenger vehicles (pav)	China	System-wide GHG, Mt CO2-eq	LED	RCP2_6	ride-sharing	447.24	437.943	428.315	419.201	410.405	401.144	391.483	381.248	370.301	358.555	345.961	332.495	318.211	303.205	287.575	276.065	264.896	254.132	243.807	233.936	224.524	215.911	208.185	200.826	193.726	187.595	181.436	175.037	168.469	161.803	155.118	148.516	142.251	137.219	130.945	124.685	118.779	113.217	107.984	103.063	98.4377	94.1063	90.0761	86.5136
passenger vehicles (pav)	China	System-wide GHG, Mt CO2-eq	SSP1	Base	total, no ME	533.331	553.396	569.23	584.239	598.442	613.139	627.185	640.552	653.217	665.166	676.392	686.892	696.679	705.769	714.197	719.216	723.511	727.135	730.148	732.609	734.579	736.112	737.255	738.049	738.535	742.494	747.284	751.42	754.747	757.108	758.335	758.251	756.728	753.655	748.846	745.188	740.903	735.636	729.385	722.153	713.94	704.747	694.579	683.447
passenger vehicles (pav)	China	System-wide GHG, Mt CO2-eq	SSP1	Base	higher yields	533.324	553.347	569.114	584.008	598.023	612.439	626.107	639.004	651.118	662.446	672.999	682.793	691.859	700.235	707.971	712.346	716.05	719.146	721.7	723.778	725.442	726.75	727.747	728.478	728.984	732.942	737.62	741.606	744.8	747.047	748.182	748.031	746.469	743.386	738.596	734.974	730.718	725.485	719.287	712.124	703.996	694.903	684.849	673.845
passenger vehicles (pav)	China	System-wide GHG, Mt CO2-eq	SSP1	Base	re-use & LTE	533.324	553.188	568.746	583.38	597.084	611.136	624.395	636.846	648.488	659.33	669.39	678.697	687.291	695.214	702.524	706.526	709.886	712.664	714.927	716.734	718.146	719.215	719.987	720.503	720.805	724.55	728.988	732.706	735.607	737.537	738.329	737.812	735.859	732.363	727.142	723.181	718.588	713.021	706.494	699.007	690.56	681.154	670.798	659.501
passenger vehicles (pav)	China	System-wide GHG, Mt CO2-eq	SSP1	Base	material subst.	533.654	553.767	569.489	584.238	598.002	612.052	625.251	637.586	649.056	659.669	669.444	678.409	686.601	694.065	700.866	704.343	707.135	709.291	710.872	711.938	712.547	712.753	712.602	712.139	711.408	714.206	717.838	720.7	722.725	723.768	723.673	722.283	719.478	715.156	709.149	704.422	699.144	692.877	685.63	677.396	668.173	657.961	646.769	634.614
passenger vehicles (pav)	China	System-wide GHG, Mt CO2-eq	SSP1	Base	down-sizing	533.253	552.722	567.602	581.295	593.786	606.347	617.85	628.292	637.688	646.068	653.473	659.96	665.595	670.457	674.641	675.557	675.848	675.588	674.865	673.76	672.347	670.698	668.87	666.916	664.887	666.261	668.519	670.18	671.182	671.391	670.66	668.838	665.806	661.463	655.641	651.217	646.352	640.638	634.074	626.646	618.345	609.164	599.105	588.177
passenger vehicles (pav)	China	System-wide GHG, Mt CO2-eq	SSP1	Base	car-sharing	527.674	546.815	561.468	574.964	587.287	599.539	610.741	620.892	630.009	638.127	645.293	651.574	657.048	661.802	665.945	667.071	667.636	667.724	667.424	666.819	665.984	664.987	663.881	662.713	661.526	663.177	665.151	666.555	667.297	667.241	666.236	664.131	660.808	656.171	650.054	645.45	640.381	634.489	627.774	620.222	611.824	602.575	592.475	581.531
passenger vehicles (pav)	China	System-wide GHG, Mt CO2-eq	SSP1	Base	ride-sharing	519.724	535.566	546.941	557.154	566.212	575.118	583.024	589.946	595.916	600.985	605.215	608.685	611.489	613.729	615.524	614.707	613.539	612.118	610.543	608.906	607.292	605.772	604.407	603.248	602.342	603.898	605.511	606.636	607.179	607.017	606.016	604.038	600.979	596.753	591.211	587.046	582.444	577.095	570.996	564.134	556.502	548.092	538.906	528.95
passenger vehicles (pav)	China	System-wide GHG, Mt CO2-eq	SSP1	RCP2_6	total, no ME	533.224	553.293	569.102	584.029	598.047	609.28	619.29	627.904	634.961	640.332	643.901	645.552	645.279	643.126	639.146	636.896	633.482	628.979	623.454	616.975	609.625	601.498	592.577	582.819	572.191	561.84	551.297	539.284	525.903	511.263	495.474	478.641	460.971	442.705	424.214	403.498	383.278	363.274	343.526	324.068	304.94	286.188	267.828	254.811
passenger vehicles (pav)	China	System-wide GHG, Mt CO2-eq	SSP1	RCP2_6	higher yields	533.217	553.244	568.985	583.796	597.625	608.576	618.207	626.348	632.851	637.594	640.483	641.415	640.408	637.523	632.831	629.967	626.003	621.024	615.104	608.314	600.738	592.469	583.484	573.744	563.212	552.944	542.394	530.357	516.977	502.365	486.63	469.88	452.32	434.191	415.861	395.326	375.282	355.458	335.897	316.634	297.707	279.162	261.012	248.181
passenger vehicles (pav)	China	System-wide GHG, Mt CO2-eq	SSP1	RCP2_6	re-use & LTE	533.217	553.086	568.62	583.173	596.695	607.297	616.541	624.268	630.336	634.636	637.079	637.573	636.135	632.831	627.729	624.488	620.154	614.806	608.508	601.322	593.325	584.603	575.128	564.858	553.762	542.901	531.725	519.039	504.998	489.725	473.339	455.958	437.794	419.089	400.195	379.143	358.611	338.333	318.369	298.768	279.578	260.853	242.618	229.769
passenger vehicles (pav)	China	System-wide GHG, Mt CO2-eq	SSP1	RCP2_6	material subst.	533.504	553.542	569.127	583.645	597.035	607.416	616.353	623.695	629.307	633.088	634.961	634.844	632.766	628.8	623.024	619.121	614.119	608.1	601.136	593.296	584.661	575.322	565.263	554.451	542.862	531.624	520.191	507.325	493.189	477.907	461.597	444.381	426.461	408.069	389.547	369.038	349.09	329.414	310.061	291.07	272.483	254.344	236.667	224.009
passenger vehicles (pav)	China	System-wide GHG, Mt CO2-eq	SSP1	RCP2_6	down-sizing	533.106	552.509	567.269	580.758	592.919	601.89	609.251	614.871	618.645	620.504	620.406	618.304	614.263	608.392	600.802	595.146	588.524	581.044	572.795	563.859	554.326	544.299	533.772	522.715	511.108	499.957	488.745	476.302	462.77	448.253	432.856	416.67	399.874	382.672	365.377	346.22	327.609	309.265	291.231	273.54	256.225	239.326	222.853	211.119
passenger vehicles (pav)	China	System-wide GHG, Mt CO2-eq	SSP1	RCP2_6	car-sharing	527.547	546.631	561.177	574.49	586.51	595.452	602.826	608.499	612.359	614.33	614.36	612.4	608.501	602.758	595.27	589.55	582.841	575.251	566.873	557.793	548.101	537.889	527.145	515.833	503.921	491.876	479.239	465.384	450.463	434.611	417.965	400.661	382.914	364.968	347.166	327.708	309.006	290.818	273.175	256.091	239.575	223.636	208.252	197.829
passenger vehicles (pav)	China	System-wide GHG, Mt CO2-eq	SSP1	RCP2_6	ride-sharing	519.614	535.404	546.687	556.738	565.526	571.393	575.799	578.636	579.821	579.3	577.048	573.04	567.345	560.073	551.336	544.35	536.625	528.277	519.407	510.103	500.457	490.556	480.391	469.928	459.133	448.113	436.368	423.566	409.837	395.301	380.081	364.295	348.138	331.825	315.668	298.003	281.011	264.486	248.455	232.93	217.918	203.428	189.439	179.96
passenger vehicles (pav)	China	System-wide GHG, Mt CO2-eq	SSP2	Base	total, no ME	606.53	654.124	699.988	745.466	790.45	835.266	879.34	922.521	964.665	1005.64	1045.31	1083.55	1120.26	1155.31	1188.63	1221.23	1251.82	1280.32	1306.68	1330.81	1352.67	1372.22	1389.38	1404.12	1416.38	1431.81	1445.76	1457.67	1467.56	1475.44	1481.31	1485.18	1487.1	1487.14	1485.36	1484.61	1482.39	1478.56	1473.09	1465.92	1457.02	1446.35	1433.88	1419.6
passenger vehicles (pav)	China	System-wide GHG, Mt CO2-eq	SSP2	Base	higher yields	606.517	654.04	699.796	745.088	789.774	834.147	877.636	920.098	961.406	1001.45	1040.11	1077.3	1112.93	1146.91	1179.18	1210.79	1240.46	1268.13	1293.74	1317.24	1338.58	1357.72	1374.61	1389.19	1401.43	1416.89	1430.79	1442.63	1452.44	1460.25	1466.05	1469.85	1471.71	1471.69	1469.86	1469.06	1466.82	1463.01	1457.58	1450.49	1441.71	1431.17	1418.87	1404.77
passenger vehicles (pav)	China	System-wide GHG, Mt CO2-eq	SSP2	Base	re-use & LTE	606.517	653.984	699.665	744.861	789.43	833.666	876.996	919.282	960.398	1000.23	1038.68	1075.65	1111.05	1144.81	1176.86	1208.25	1237.7	1265.15	1290.55	1313.83	1334.96	1353.88	1370.55	1384.91	1396.92	1412.12	1425.74	1437.28	1446.75	1454.19	1459.59	1462.95	1464.33	1463.81	1461.44	1460.21	1457.53	1453.27	1447.39	1439.83	1430.58	1419.57	1406.79	1392.22
passenger vehicles (pav)	China	System-wide GHG, Mt CO2-eq	SSP2	Base	material subst.	606.69	654.227	699.98	745.229	789.831	834.079	877.397	919.644	960.69	1000.42	1038.72	1075.49	1110.64	1144.09	1175.77	1206.72	1235.68	1262.57	1287.35	1309.95	1330.35	1348.49	1364.33	1377.82	1388.94	1403.21	1415.93	1426.56	1435.14	1441.68	1446.19	1448.69	1449.22	1447.88	1444.71	1442.68	1439.19	1434.13	1427.46	1419.12	1409.09	1397.33	1383.82	1368.54
passenger vehicles (pav)	China	System-wide GHG, Mt CO2-eq	SSP2	Base	down-sizing	606.222	653.071	697.894	741.97	785.151	827.731	869.136	909.229	947.892	985.02	1020.52	1054.32	1086.36	1116.57	1144.92	1172.46	1197.97	1221.45	1242.87	1262.21	1279.48	1294.66	1307.75	1318.73	1327.59	1339.63	1350.31	1359.14	1366.14	1371.36	1374.78	1376.42	1376.33	1374.56	1371.18	1369.04	1365.62	1360.78	1354.49	1346.69	1337.34	1326.4	1313.84	1299.64
passenger vehicles (pav)	China	System-wide GHG, Mt CO2-eq	SSP2	Base	car-sharing	602.511	648.905	693.215	736.806	779.536	821.631	862.587	902.272	940.574	977.394	1012.65	1046.26	1078.18	1108.36	1136.75	1164.46	1190.23	1214.03	1235.85	1255.66	1273.47	1289.24	1302.98	1314.66	1324.26	1336.65	1347.26	1356	1362.88	1367.93	1371.16	1372.55	1372.18	1370.09	1366.35	1363.93	1360.23	1355.14	1348.6	1340.58	1331.03	1319.92	1307.21	1292.87
passenger vehicles (pav)	China	System-wide GHG, Mt CO2-eq	SSP2	Base	ride-sharing	597.241	640.925	682.154	722.389	761.512	799.73	836.611	872.06	905.998	938.364	969.113	998.214	1025.65	1051.43	1075.55	1099.11	1120.96	1141.12	1159.6	1176.45	1191.69	1205.36	1217.47	1228.06	1237.12	1248.73	1258.42	1266.4	1272.69	1277.29	1280.21	1281.45	1281.05	1279.08	1275.57	1273.31	1269.87	1265.13	1259.05	1251.58	1242.68	1232.32	1220.46	1207.09
passenger vehicles (pav)	China	System-wide GHG, Mt CO2-eq	SSP2	RCP2_6	total, no ME	606.284	654.003	699.897	745.358	790.21	830.72	869.533	906.224	940.363	971.541	999.354	1023.37	1043.32	1059.02	1070.3	1082.89	1091.75	1096.83	1098.09	1095.51	1089.14	1079.01	1065	1046.97	1024.83	1001.58	975.013	945.017	912.076	876.658	839.216	800.22	768	736.174	705.423	675.211	646.126	618.148	591.249	565.405	540.596	516.809	493.985	472.077
passenger vehicles (pav)	China	System-wide GHG, Mt CO2-eq	SSP2	RCP2_6	higher yields	606.272	653.919	699.705	744.978	789.528	829.595	867.82	903.789	937.089	967.329	994.128	1017.08	1035.94	1050.55	1060.76	1072.4	1080.41	1084.73	1085.34	1082.25	1075.48	1065.09	1050.94	1032.9	1010.88	987.774	961.315	931.423	898.601	863.32	826.028	787.199	755.125	723.458	692.878	662.85	633.965	606.206	579.543	553.951	529.406	505.893	483.351	461.731
passenger vehicles (pav)	China	System-wide GHG, Mt CO2-eq	SSP2	RCP2_6	re-use & LTE	606.272	653.863	699.575	744.753	789.188	829.12	867.193	902.993	936.107	966.147	992.729	1015.44	1034.05	1048.38	1058.27	1069.58	1077.19	1081.07	1081.17	1077.48	1070.04	1058.86	1043.83	1024.81	1001.71	977.474	949.832	918.726	884.677	848.174	809.687	769.704	736.571	703.884	672.278	641.276	611.44	582.768	555.257	528.9	503.696	479.641	456.692	434.81
passenger vehicles (pav)	China	System-wide GHG, Mt CO2-eq	SSP2	RCP2_6	material subst.	606.424	654.053	699.786	744.947	789.322	829.151	867.074	902.673	935.534	965.268	991.492	1013.8	1031.96	1045.8	1055.18	1065.95	1073.02	1076.35	1075.89	1071.66	1063.7	1052.03	1036.56	1017.15	993.737	969.231	941.418	910.228	876.181	839.766	801.451	761.723	728.754	696.271	664.906	634.164	604.583	576.159	548.889	522.766	497.786	473.947	451.205	429.519
passenger vehicles (pav)	China	System-wide GHG, Mt CO2-eq	SSP2	RCP2_6	down-sizing	605.96	652.908	697.723	741.732	784.719	822.947	859.06	892.662	923.363	950.804	974.638	994.5	1010.19	1021.59	1028.59	1037.01	1041.84	1043.09	1040.78	1034.92	1025.58	1012.84	996.603	976.786	953.325	929.001	901.654	871.212	838.163	802.967	766.061	727.894	696.293	665.217	635.267	605.935	577.745	550.688	524.753	499.926	476.2	453.569	431.984	411.401
passenger vehicles (pav)	China	System-wide GHG, Mt CO2-eq	SSP2	RCP2_6	car-sharing	602.266	648.753	693.057	736.583	779.122	817.025	852.881	886.298	916.89	944.294	968.16	988.116	1003.95	1015.52	1022.69	1031.17	1036.04	1037.28	1034.9	1028.89	1019.33	1006.26	989.582	969.181	944.988	919.462	890.479	858.35	823.592	786.701	748.156	708.46	675.676	643.65	613.01	583.29	555.013	528.164	502.711	478.619	455.848	434.359	414.065	394.885
passenger vehicles (pav)	China	System-wide GHG, Mt CO2-eq	SSP2	RCP2_6	ride-sharing	597.01	640.781	682.007	722.182	761.124	795.342	827.389	856.922	883.61	907.148	927.248	943.602	956.057	964.522	968.926	974.649	977.113	976.353	972.396	965.29	955.116	941.941	925.686	906.255	883.576	859.571	832.143	801.845	769.151	734.522	698.4	661.249	630.593	600.673	572.071	544.345	517.976	492.944	469.218	446.76	425.533	405.497	386.573	368.682
passenger vehicles (pav)	India	System-wide GHG, Mt CO2-eq	LED	Base	total, no ME	44.8306	46.121	48.2492	50.3945	52.5442	54.6215	56.7137	58.8173	60.9283	63.0433	65.1604	67.2788	69.4008	71.531	73.6773	75.7498	77.8496	79.9815	82.1535	84.3757	86.6601	89.0215	91.4762	94.0422	96.741	99.3085	101.819	104.323	106.828	109.338	111.853	114.366	116.871	119.365	121.845	123.986	125.977	127.762	129.306	130.573	131.53	132.139	132.362	132.165
passenger vehicles (pav)	India	System-wide GHG, Mt CO2-eq	LED	Base	higher yields	44.8295	46.1142	48.2347	50.366	52.4929	54.5361	56.5824	58.6287	60.6717	62.7091	64.7406	66.7671	68.7928	70.8241	72.8709	74.845	76.8491	78.8895	80.9756	83.1182	85.3301	87.627	90.0253	92.544	95.2052	97.7392	100.215	102.687	105.157	107.63	110.109	112.585	115.053	117.509	119.951	122.056	124.014	125.773	127.298	128.556	129.511	130.126	130.365	130.193
passenger vehicles (pav)	India	System-wide GHG, Mt CO2-eq	LED	Base	re-use & LTE	44.8295	46.0915	48.183	50.2789	52.3647	54.3617	56.358	58.3516	60.3409	62.325	64.3046	66.282	68.2618	70.2511	72.2596	74.2026	76.179	78.1945	80.258	82.3797	84.572	86.8501	89.2305	91.7323	94.3777	96.8962	99.3557	101.809	104.26	106.714	109.173	111.628	114.074	116.508	118.928	121.005	122.935	124.665	126.16	127.386	128.309	128.892	129.098	128.893
passenger vehicles (pav)	India	System-wide GHG, Mt CO2-eq	LED	Base	material subst.	44.8799	46.1682	48.2883	50.4087	52.5151	54.5292	56.5389	58.5429	60.5393	62.5273	64.5075	66.4822	68.4558	70.4355	72.4319	74.3581	76.3145	78.3053	80.3382	82.4229	84.5709	86.7966	89.1156	91.5463	94.1103	96.5375	98.8959	101.243	103.583	105.921	108.261	110.594	112.918	115.228	117.527	119.493	121.302	122.891	124.225	125.265	125.976	126.32	126.26	125.764
passenger vehicles (pav)	India	System-wide GHG, Mt CO2-eq	LED	Base	down-sizing	44.8774	46.1622	48.2775	50.3918	52.4908	54.4961	56.4958	58.4885	60.4724	62.4467	64.4123	66.3713	68.3284	70.2909	72.2695	74.1773	76.115	78.0866	80.1004	82.1658	84.2945	86.501	88.8011	91.213	93.7585	96.1681	98.51	100.841	103.166	105.491	107.817	110.139	112.451	114.751	117.04	118.998	120.8	122.385	123.714	124.752	125.463	125.807	125.751	125.26
passenger vehicles (pav)	India	System-wide GHG, Mt CO2-eq	LED	Base	car-sharing	43.8296	44.9358	46.8943	48.8602	50.8192	52.6939	54.5717	56.4516	58.3326	60.2148	62.1	63.9914	65.8951	67.8193	69.7759	71.6977	73.6678	75.6922	77.7804	79.9433	82.1934	84.5458	87.0167	89.6247	92.391	94.943	97.3298	99.7046	102.07	104.432	106.793	109.147	111.49	113.818	116.132	118.11	119.943	121.572	122.963	124.08	124.886	125.344	125.419	125.078
passenger vehicles (pav)	India	System-wide GHG, Mt CO2-eq	LED	Base	ride-sharing	42.102	42.6933	44.1664	45.6575	47.1515	48.5751	50.0098	51.4533	52.9034	54.3593	55.822	57.2943	58.7817	60.2926	61.8385	63.3623	64.939	66.5762	68.2852	70.0782	71.9693	73.9752	76.1134	78.4041	80.8706	83.1275	85.1985	87.2632	89.3225	91.3814	93.4419	95.4981	97.5459	99.5818	101.607	103.338	104.943	106.371	107.59	108.568	109.274	109.677	109.743	109.445
passenger vehicles (pav)	India	System-wide GHG, Mt CO2-eq	LED	RCP2_6	total, no ME	44.8505	46.1884	48.3798	50.6165	52.89	54.2257	55.5748	56.8995	58.1692	59.3615	60.4577	61.4341	62.2848	63.0128	63.6231	64.111	64.501	64.7958	64.9954	65.098	65.1062	65.0339	64.8722	64.9954	65.3825	65.6576	65.6844	65.5067	65.1476	64.6299	63.9724	63.1832	62.2897	61.3255	60.3255	59.3299	58.3043	57.2369	56.1199	54.5118	53.2168	51.8439	50.3815	48.8192
passenger vehicles (pav)	India	System-wide GHG, Mt CO2-eq	LED	RCP2_6	higher yields	44.8495	46.1815	48.3653	50.5878	52.8382	54.1395	55.4421	56.7085	57.9087	59.0213	60.0292	60.9103	61.6609	62.286	62.7923	63.1859	63.4871	63.7003	63.8264	63.8648	63.8185	63.7015	63.5052	63.6011	63.969	64.2292	64.2417	64.0519	63.6821	63.1552	62.4899	61.6947	60.7972	59.831	58.831	57.8377	56.8179	55.7607	54.6583	53.069	51.7964	50.4494	49.016	47.4854
passenger vehicles (pav)	India	System-wide GHG, Mt CO2-eq	LED	RCP2_6	re-use & LTE	44.8495	46.1589	48.3139	50.5014	52.7111	53.9698	55.2273	56.4472	57.6008	58.6677	59.6317	60.4713	61.1828	61.771	62.2418	62.6058	62.8776	63.06	63.1521	63.1518	63.0602	62.8899	62.6307	62.6526	62.9352	63.0992	63.0059	62.7018	62.2101	61.5548	60.7561	59.8245	58.789	57.6842	56.5456	55.4127	54.2521	53.0546	51.8145	50.1407	48.7529	47.3021	45.7792	44.176
passenger vehicles (pav)	India	System-wide GHG, Mt CO2-eq	LED	RCP2_6	material subst.	44.8935	46.2201	48.3894	50.582	52.7876	54.0351	55.2737	56.4674	57.5882	58.6162	59.5358	60.3265	60.9853	61.5174	61.9291	62.2427	62.4641	62.5964	62.6394	62.5914	62.4544	62.2415	61.9439	61.9221	62.1554	62.2747	62.1459	61.8163	61.3097	60.6505	59.8594	58.9482	57.9459	56.887	55.8068	54.7402	53.6455	52.5106	51.328	49.7033	48.3535	46.9266	45.4106	43.7938
passenger vehicles (pav)	India	System-wide GHG, Mt CO2-eq	LED	RCP2_6	down-sizing	44.891	46.2142	48.3788	50.5653	52.7637	54.0028	55.2319	56.4153	57.5248	58.541	59.4482	60.2262	60.8723	61.3916	61.7907	62.0921	62.3019	62.4233	62.4562	62.3991	62.254	62.0342	61.7311	61.7046	61.9336	62.0502	61.9203	61.5912	61.0863	60.4301	59.643	58.7366	57.7398	56.6867	55.6124	54.5516	53.4628	52.3341	51.1576	49.5392	48.1959	46.7756	45.2664	43.6566
passenger vehicles (pav)	India	System-wide GHG, Mt CO2-eq	LED	RCP2_6	car-sharing	43.8429	44.9849	46.9892	49.0222	51.0735	52.2854	53.4935	54.6627	55.7656	56.7822	57.6965	58.4887	59.1544	59.6965	60.1192	60.4553	60.6958	60.8423	60.8938	60.848	60.7057	60.4763	60.1492	60.0822	60.2607	60.2533	59.9259	59.3947	58.6842	57.8231	56.8371	55.7448	54.5816	53.3881	52.2049	51.0725	49.9591	48.8541	47.7489	46.2593	45.0755	43.8526	42.5735	41.2214
passenger vehicles (pav)	India	System-wide GHG, Mt CO2-eq	LED	RCP2_6	ride-sharing	42.1148	42.7376	44.2505	45.8	47.3744	48.229	49.0826	49.9046	50.6712	51.3651	51.9731	52.4787	52.8793	53.1791	53.3836	53.5269	53.5991	53.6036	53.5415	53.4122	53.2183	52.969	52.6561	52.5935	52.7699	52.7693	52.4633	51.9839	51.3514	50.5903	49.7226	48.7642	47.7455	46.7015	45.6674	44.6783	43.706	42.7412	41.7761	40.4744	39.44	38.371	37.2526	36.07
passenger vehicles (pav)	India	System-wide GHG, Mt CO2-eq	SSP1	Base	total, no ME	77.8037	88.0104	98.1592	108.27	118.295	128.154	137.961	147.721	157.442	167.127	176.779	186.401	195.992	205.556	215.094	224.475	233.847	243.194	252.508	261.781	271.014	280.208	289.37	298.505	307.626	315.501	323.218	330.663	337.764	344.441	350.599	356.119	360.89	364.807	367.768	371.037	373.921	376.301	378.21	379.683	380.751	381.445	381.795	381.835
passenger vehicles (pav)	India	System-wide GHG, Mt CO2-eq	SSP1	Base	higher yields	77.8004	87.9876	98.1098	108.177	118.135	127.898	137.581	147.194	156.746	166.243	175.691	185.094	194.457	203.782	213.077	222.213	231.341	240.45	249.532	258.587	267.616	276.624	285.619	294.612	303.616	311.387	318.996	326.34	333.35	339.948	346.038	351.502	356.233	360.125	363.079	366.348	369.224	371.588	373.478	374.928	375.971	376.638	376.96	376.971
passenger vehicles (pav)	India	System-wide GHG, Mt CO2-eq	SSP1	Base	re-use & LTE	77.8004	87.9608	98.0491	108.075	117.981	127.684	137.298	146.834	156.301	165.707	175.059	184.362	193.621	202.84	212.028	221.058	230.08	239.083	248.063	257.018	265.949	274.865	283.773	292.684	301.612	309.307	316.836	324.095	331.015	337.516	343.503	348.857	353.469	357.237	360.059	363.206	365.956	368.192	369.951	371.269	372.18	372.715	372.907	372.791
passenger vehicles (pav)	India	System-wide GHG, Mt CO2-eq	SSP1	Base	material subst.	77.991	88.2585	98.425	108.462	118.397	128.107	137.71	147.218	156.643	165.994	175.278	184.501	193.669	202.785	211.862	220.772	229.664	238.523	247.339	256.11	264.836	273.52	282.171	290.798	299.414	306.792	313.971	320.846	327.349	333.406	338.925	343.794	347.907	351.165	353.474	356.111	358.402	360.188	361.502	362.375	362.836	362.912	362.634	362.035
passenger vehicles (pav)	India	System-wide GHG, Mt CO2-eq	SSP1	Base	down-sizing	77.8352	87.897	97.8117	107.566	117.162	126.49	135.668	144.71	153.627	162.43	171.126	179.722	188.226	196.645	204.992	213.148	221.263	229.329	237.343	245.307	253.229	261.122	268.998	276.877	284.778	291.479	298.023	304.314	310.293	315.893	321.028	325.59	329.477	332.59	334.84	337.457	339.774	341.64	343.084	344.134	344.816	345.153	345.173	344.904
passenger vehicles (pav)	India	System-wide GHG, Mt CO2-eq	SSP1	Base	car-sharing	76.7777	86.3424	95.8033	105.17	114.383	123.369	132.244	141.024	149.719	158.34	166.894	175.387	183.825	192.215	200.568	208.771	216.964	225.137	233.29	241.424	249.547	257.673	265.817	273.999	282.242	289.129	295.676	301.986	307.998	313.644	318.841	323.481	327.462	330.685	333.059	335.798	338.197	340.124	341.608	342.677	343.356	343.672	343.654	343.333
passenger vehicles (pav)	India	System-wide GHG, Mt CO2-eq	SSP1	Base	ride-sharing	75.6967	84.5406	93.2469	101.781	110.115	118.184	126.11	133.912	141.607	149.21	156.733	164.188	171.586	178.938	186.26	193.455	200.659	207.868	215.09	222.337	229.622	236.97	244.403	251.952	259.65	266.043	272.013	277.768	283.25	288.398	293.139	297.377	301.019	303.976	306.168	308.698	310.908	312.684	314.053	315.04	315.669	315.962	315.947	315.652
passenger vehicles (pav)	India	System-wide GHG, Mt CO2-eq	SSP1	RCP2_6	total, no ME	77.8149	88.171	98.4848	108.8	119.088	128.592	138.036	147.392	156.628	165.714	174.618	183.274	191.647	199.716	207.462	213.15	218.399	223.179	227.46	231.212	234.42	237.107	239.258	240.883	242.148	241.397	239.832	237.375	234.052	229.616	224.316	218.202	211.363	203.915	195.977	188.881	182.093	175.503	170.124	165.522	161.102	156.876	152.834	148.969
passenger vehicles (pav)	India	System-wide GHG, Mt CO2-eq	SSP1	RCP2_6	higher yields	77.8115	88.1482	98.4351	108.706	118.926	128.333	137.652	146.858	155.921	164.815	173.508	181.938	190.072	197.893	205.383	210.83	215.843	220.399	224.471	228.031	231.07	233.61	235.64	237.17	238.37	237.572	235.963	233.476	230.139	225.703	220.418	214.333	207.537	200.143	192.271	185.243	178.516	171.979	166.647	162.087	157.708	153.523	149.523	145.703
passenger vehicles (pav)	India	System-wide GHG, Mt CO2-eq	SSP1	RCP2_6	re-use & LTE	77.8115	88.1216	98.3749	108.605	118.774	128.121	137.374	146.506	155.487	164.293	172.892	181.222	189.251	196.96	204.332	209.663	214.553	218.977	222.906	226.309	229.173	231.518	233.328	234.611	235.529	234.425	232.481	229.633	225.908	221.077	215.384	208.886	201.676	193.873	185.596	178.155	171.018	164.08	158.361	153.439	148.733	144.263	140.028	136.027
passenger vehicles (pav)	India	System-wide GHG, Mt CO2-eq	SSP1	RCP2_6	material subst.	77.9803	88.3647	98.6515	108.841	118.971	128.25	137.407	146.418	155.256	163.898	172.314	180.444	188.257	195.735	202.86	207.967	212.628	216.819	220.51	223.674	226.301	228.412	229.996	231.066	231.792	230.555	228.513	225.601	221.853	217.037	211.4	205	197.926	190.292	182.213	174.957	168.023	161.295	155.74	150.952	146.378	142.035	137.919	134.025
passenger vehicles (pav)	India	System-wide GHG, Mt CO2-eq	SSP1	RCP2_6	down-sizing	77.8265	88.0094	98.0516	107.968	117.775	126.697	135.463	144.053	152.444	160.615	168.541	176.162	183.452	190.396	196.982	201.568	205.72	209.422	212.652	215.39	217.633	219.41	220.721	221.585	222.18	220.904	218.897	216.096	212.526	207.952	202.615	196.561	189.871	182.647	174.993	168.145	161.604	155.259	150.062	145.612	141.362	137.328	133.507	129.891
passenger vehicles (pav)	India	System-wide GHG, Mt CO2-eq	SSP1	RCP2_6	car-sharing	76.7708	86.456	96.0369	105.563	114.979	123.596	132.101	140.473	148.688	156.726	164.558	172.127	179.402	186.362	192.986	197.704	201.982	205.795	209.115	211.918	214.194	215.966	217.226	217.993	218.434	216.803	214.249	210.89	206.76	201.651	195.81	189.302	182.226	174.699	166.843	159.891	153.308	147.004	141.957	137.746	133.798	130.12	126.694	123.504
passenger vehicles (pav)	India	System-wide GHG, Mt CO2-eq	SSP1	RCP2_6	ride-sharing	75.6908	84.6532	93.4733	102.159	110.684	118.406	125.987	133.412	140.665	147.733	154.594	161.204	167.537	173.582	179.325	183.332	186.954	190.176	192.977	195.34	197.264	198.775	199.872	200.579	201.055	199.573	197.15	193.994	190.138	185.392	179.985	173.979	167.462	160.545	153.337	146.96	140.916	135.129	130.497	126.632	123.009	119.632	116.485	113.554
passenger vehicles (pav)	India	System-wide GHG, Mt CO2-eq	SSP2	Base	total, no ME	107.962	127.062	147.392	168.266	189.681	211.362	233.573	256.311	279.575	303.381	327.661	352.383	377.516	403.025	428.873	454.742	480.821	507.012	533.222	559.363	585.346	611.094	636.527	661.566	686.137	708.792	730.458	751.533	772.034	791.968	811.324	830.031	848.033	865.277	881.716	895.359	908.162	920.137	931.286	941.618	951.138	959.838	967.72	974.786
passenger vehicles (pav)	India	System-wide GHG, Mt CO2-eq	SSP2	Base	higher yields	107.957	127.026	147.311	168.109	189.404	210.909	232.89	255.348	278.306	301.752	325.635	349.932	374.614	399.652	425.017	450.402	475.998	501.713	527.463	553.167	578.743	604.118	629.219	653.974	678.314	700.772	722.258	743.172	763.515	783.295	802.499	821.059	838.919	856.025	872.332	885.851	898.534	910.39	921.424	931.643	941.054	949.649	957.429	964.398
passenger vehicles (pav)	India	System-wide GHG, Mt CO2-eq	SSP2	Base	re-use & LTE	107.957	127.016	147.288	168.07	189.343	210.823	232.775	255.198	278.111	301.511	325.343	349.583	374.204	399.177	424.473	449.79	475.317	500.963	526.645	552.283	577.798	603.119	628.172	652.888	677.2	699.637	721.109	742.016	762.359	782.145	801.361	819.937	837.817	854.947	871.282	884.788	897.454	909.29	920.3	930.491	939.87	948.431	956.176	963.111
passenger vehicles (pav)	India	System-wide GHG, Mt CO2-eq	SSP2	Base	material subst.	108.035	127.141	147.454	168.27	189.573	211.077	233.047	255.48	278.37	301.758	325.572	349.783	374.36	399.273	424.491	449.705	475.105	500.6	526.104	551.534	576.812	601.866	626.622	651.013	674.972	697.022	718.066	738.521	758.387	777.67	796.359	814.388	831.699	848.242	863.98	876.914	889.014	900.284	910.728	920.356	929.175	937.181	944.378	950.772
passenger vehicles (pav)	India	System-wide GHG, Mt CO2-eq	SSP2	Base	down-sizing	107.715	126.389	146.153	166.298	186.806	207.391	228.316	249.575	271.219	293.18	315.428	337.94	360.689	383.648	406.795	429.816	452.93	476.059	499.138	522.106	544.906	567.492	589.819	611.847	633.54	653.491	672.577	691.206	709.392	727.156	744.494	761.342	777.645	793.348	808.411	820.887	832.683	843.797	854.227	863.975	873.044	881.423	889.108	896.101
passenger vehicles (pav)	India	System-wide GHG, Mt CO2-eq	SSP2	Base	car-sharing	106.97	125.142	144.415	164.083	184.133	204.286	224.807	245.751	267.072	288.74	310.735	333.036	355.618	378.454	401.524	424.554	447.72	470.949	494.175	517.336	540.379	563.258	585.929	608.354	630.498	650.755	669.966	688.728	707.056	724.971	742.474	759.498	775.985	791.881	807.14	819.79	831.747	843.008	853.57	863.435	872.607	881.075	888.836	895.891
passenger vehicles (pav)	India	System-wide GHG, Mt CO2-eq	SSP2	Base	ride-sharing	106.196	123.658	142.095	160.803	179.771	198.731	217.969	237.522	257.331	277.391	297.693	318.221	338.963	359.905	381.037	402.122	423.334	444.618	465.933	487.239	508.507	529.718	550.855	571.907	592.869	612.002	629.996	647.574	664.75	681.544	697.957	713.928	729.402	744.328	758.662	770.548	781.789	792.38	802.315	811.598	820.229	828.198	835.501	842.139
passenger vehicles (pav)	India	System-wide GHG, Mt CO2-eq	SSP2	RCP2_6	total, no ME	107.972	127.341	148	169.348	191.403	211.42	231.913	252.769	273.863	295.087	316.304	337.293	357.908	378.032	397.545	413.968	429.39	443.672	456.666	468.222	478.222	486.594	493.171	497.76	500.18	499.312	495.672	489.654	481.426	471.172	459.074	445.306	433.444	424.584	415.41	405.613	396.119	386.961	378.115	369.565	361.305	353.345	345.658	338.226
passenger vehicles (pav)	India	System-wide GHG, Mt CO2-eq	SSP2	RCP2_6	higher yields	107.967	127.304	147.918	169.19	191.123	210.965	231.229	251.807	272.576	293.454	314.274	334.833	354.992	374.639	393.658	409.612	424.573	438.415	450.994	462.17	471.83	479.908	486.24	490.638	492.928	491.971	488.268	482.215	473.969	463.715	451.632	437.894	426.058	417.214	408.067	398.307	388.858	379.747	370.951	362.456	354.256	346.362	338.748	331.395
passenger vehicles (pav)	India	System-wide GHG, Mt CO2-eq	SSP2	RCP2_6	re-use & LTE	107.967	127.294	147.896	169.151	191.063	210.881	231.116	251.66	272.39	293.215	313.98	334.475	354.558	374.115	393.029	408.858	423.67	437.332	449.694	460.61	469.96	477.67	483.572	487.474	489.202	487.637	483.272	476.509	467.513	456.473	443.582	429.023	416.376	406.732	396.779	386.232	375.984	366.077	356.506	347.273	338.389	329.878	321.727	313.93
passenger vehicles (pav)	India	System-wide GHG, Mt CO2-eq	SSP2	RCP2_6	material subst.	108.035	127.396	148.017	169.278	191.181	210.976	231.172	251.659	272.313	293.02	313.668	334.025	353.949	373.325	392.035	407.664	422.263	435.701	447.832	458.512	467.624	475.101	480.777	484.47	486.012	484.287	479.799	472.956	463.925	452.898	440.068	425.619	413.067	403.478	393.603	383.149	372.998	363.193	353.729	344.609	335.845	327.461	319.447	311.796
passenger vehicles (pav)	India	System-wide GHG, Mt CO2-eq	SSP2	RCP2_6	down-sizing	107.719	126.656	146.742	167.354	188.496	207.427	226.658	246.081	265.596	285.101	304.434	323.405	341.88	359.754	376.923	391.023	404.107	416.068	426.785	436.14	444.041	450.449	455.234	458.243	459.335	457.418	452.984	446.409	437.844	427.464	415.442	401.935	390.353	381.716	372.818	363.362	354.196	345.359	336.843	328.644	320.772	313.246	306.052	299.179
passenger vehicles (pav)	India	System-wide GHG, Mt CO2-eq	SSP2	RCP2_6	car-sharing	106.975	125.409	145.001	165.129	185.802	204.381	223.299	242.471	261.792	281.113	300.305	319.179	337.599	355.452	372.628	386.818	399.99	412.025	422.796	432.175	440.064	446.412	451.082	453.916	454.769	452.417	447.339	440.073	430.782	419.656	406.887	392.655	380.455	371.347	362.082	352.392	343.107	334.264	325.852	317.864	310.299	303.167	296.438	290.088
passenger vehicles (pav)	India	System-wide GHG, Mt CO2-eq	SSP2	RCP2_6	ride-sharing	106.201	123.922	142.673	161.829	181.399	198.841	216.524	234.409	252.328	270.176	287.84	305.152	321.992	338.267	353.884	366.692	378.551	389.364	399.027	407.433	414.506	420.212	424.434	427.039	427.9	425.689	420.799	413.866	405.043	394.511	382.45	369.03	357.535	348.961	340.249	331.145	322.428	314.129	306.237	298.744	291.648	284.956	278.641	272.681
passenger vehicles (pav)	Sub-Saharan Africa	System-wide GHG, Mt CO2-eq	LED	Base	total, no ME	59.9568	66.4884	69.9913	73.4661	76.941	80.3134	83.672	87.0038	90.294	93.5294	96.6971	99.7838	102.777	105.662	108.426	110.896	113.233	115.412	117.413	119.214	120.801	122.157	123.269	124.122	124.705	125.925	127.575	129.183	130.743	132.252	133.707	135.099	136.426	137.688	138.887	139.823	140.749	141.667	142.575	143.476	144.368	145.249	146.12	146.978
passenger vehicles (pav)	Sub-Saharan Africa	System-wide GHG, Mt CO2-eq	LED	Base	higher yields	59.955	66.4754	69.9611	73.4094	76.8439	80.1596	83.4459	86.6919	89.8844	93.0117	96.0627	99.0261	101.891	104.646	107.28	109.623	111.84	113.908	115.808	117.524	119.042	120.348	121.43	122.275	122.871	124.098	125.721	127.287	128.807	130.279	131.698	133.056	134.351	135.582	136.753	137.661	138.561	139.453	140.337	141.213	142.081	142.939	143.785	144.619
passenger vehicles (pav)	Sub-Saharan Africa	System-wide GHG, Mt CO2-eq	LED	Base	re-use & LTE	59.955	66.4431	69.9006	73.3242	76.7358	80.0298	83.2941	86.5168	89.6843	92.7843	95.8056	98.7367	101.567	104.284	106.879	109.182	111.358	113.383	115.241	116.915	118.391	119.656	120.698	121.505	122.065	123.257	124.844	126.375	127.859	129.294	130.677	131.997	133.254	134.448	135.579	136.455	137.324	138.185	139.037	139.88	140.714	141.537	142.348	143.146
passenger vehicles (pav)	Sub-Saharan Africa	System-wide GHG, Mt CO2-eq	LED	Base	material subst.	60.048	66.6157	70.1088	73.5556	76.9772	80.269	83.5229	86.7291	89.8752	92.95	95.9427	98.8421	101.637	104.317	106.87	109.13	111.256	113.222	115.009	116.598	117.973	119.118	120.02	120.665	121.043	122.09	123.58	124.996	126.359	127.666	128.917	130.105	131.23	132.292	133.297	134.063	134.823	135.57	136.298	137.005	137.688	138.341	138.962	139.549
passenger vehicles (pav)	Sub-Saharan Africa	System-wide GHG, Mt CO2-eq	LED	Base	down-sizing	59.9043	66.2405	69.4734	72.6211	75.7076	78.6289	81.4798	84.2522	86.9352	89.5195	91.9964	94.3572	96.5943	98.7004	100.67	102.34	103.878	105.265	106.49	107.54	108.407	109.085	109.567	109.846	109.916	110.628	111.763	112.856	113.926	114.972	115.993	116.981	117.936	118.856	119.746	120.461	121.187	121.916	122.644	123.365	124.077	124.773	125.451	126.106
passenger vehicles (pav)	Sub-Saharan Africa	System-wide GHG, Mt CO2-eq	LED	Base	car-sharing	59.0176	65.1196	68.1332	71.0684	73.9518	76.7067	79.4082	82.0493	84.6201	87.1119	89.5165	91.8259	94.0326	96.1297	98.1119	99.8365	101.448	102.929	104.27	105.459	106.491	107.36	108.059	108.582	108.925	109.754	110.841	111.895	112.927	113.938	114.924	115.88	116.803	117.693	118.554	119.253	119.967	120.686	121.406	122.123	122.834	123.532	124.214	124.877
passenger vehicles (pav)	Sub-Saharan Africa	System-wide GHG, Mt CO2-eq	LED	Base	ride-sharing	57.561	62.9741	65.2867	67.505	69.6634	71.7059	73.699	75.6397	77.5222	79.3417	81.0932	82.7722	84.3744	85.896	87.3346	88.5698	89.7282	90.7982	91.7728	92.6466	93.4164	94.0803	94.6363	95.0827	95.4174	96.1552	97.0728	97.9681	98.8485	99.7143	100.563	101.39	102.191	102.967	103.719	104.332	104.958	105.591	106.224	106.855	107.479	108.093	108.691	109.271
passenger vehicles (pav)	Sub-Saharan Africa	System-wide GHG, Mt CO2-eq	LED	RCP2_6	total, no ME	59.9615	66.5331	70.0957	73.6522	77.2348	78.7381	80.6601	82.7224	84.7681	86.7019	88.4571	89.9748	91.2238	92.1803	92.8167	93.9373	94.7826	95.3282	95.5503	95.4274	94.9462	94.1055	92.8794	91.2374	89.1494	87.3908	85.7535	83.9095	82.0165	79.9332	77.6839	75.2795	72.741	70.0756	67.8039	65.756	63.8063	61.9624	60.2204	58.5758	57.025	55.5679	54.1943	52.8916
passenger vehicles (pav)	Sub-Saharan Africa	System-wide GHG, Mt CO2-eq	LED	RCP2_6	higher yields	59.9597	66.5202	70.0652	73.5951	77.1368	78.5844	80.4356	82.4139	84.3635	86.1905	87.8296	89.2237	90.3435	91.1672	91.6696	92.6713	93.4055	93.8509	93.9864	93.7928	93.2586	92.3837	91.1427	89.5056	87.4428	85.7034	84.059	82.1996	80.2947	78.2041	75.9516	73.548	71.014	68.3564	66.0953	64.0611	62.127	60.2999	58.5757	56.9496	55.4183	53.9814	52.6287	51.3476
passenger vehicles (pav)	Sub-Saharan Africa	System-wide GHG, Mt CO2-eq	LED	RCP2_6	re-use & LTE	59.9597	66.488	70.0051	73.5105	77.0296	78.4586	80.2907	82.2485	84.1757	85.9776	87.5884	88.9504	90.0339	90.8167	91.2728	92.2256	92.9055	93.2905	93.3588	93.0907	92.4743	91.5088	90.1687	88.4244	86.2474	84.3838	82.6098	80.6169	78.5767	76.3507	73.9646	71.432	68.7752	66.0024	63.5891	61.4343	59.3821	57.4409	55.6089	53.8837	52.264	50.751	49.3364	48.0098
passenger vehicles (pav)	Sub-Saharan Africa	System-wide GHG, Mt CO2-eq	LED	RCP2_6	material subst.	60.0409	66.6263	70.1519	73.6466	77.1353	78.5238	80.3038	82.2004	84.0594	85.7874	87.3198	88.6005	89.6003	90.2973	90.6661	91.5381	92.1362	92.4385	92.4239	92.0735	91.3762	90.3323	88.9183	87.1069	84.8719	82.9725	81.19	79.198	77.1649	74.9594	72.6076	70.1247	67.533	64.8414	62.5274	60.4625	58.5031	56.6566	54.9198	53.2889	51.761	50.3355	49.0022	47.748
passenger vehicles (pav)	Sub-Saharan Africa	System-wide GHG, Mt CO2-eq	LED	RCP2_6	down-sizing	59.8984	66.2552	69.5251	72.7272	75.8901	76.9321	78.343	79.8525	81.3103	82.6279	83.7455	84.6117	85.2024	85.5016	85.4914	85.9776	86.2152	86.1896	85.8867	85.2936	84.4045	83.2256	81.7395	79.9235	77.7543	75.9257	74.2269	72.3595	70.477	68.4541	66.3127	64.0624	61.7206	59.2929	57.2585	55.4057	53.6523	52.0047	50.4592	49.0112	47.6574	46.3969	45.2196	44.1124
passenger vehicles (pav)	Sub-Saharan Africa	System-wide GHG, Mt CO2-eq	LED	RCP2_6	car-sharing	59.0131	65.1357	68.186	71.1742	74.1312	75.1679	76.5627	78.0545	79.4984	80.8081	81.9248	82.7983	83.4029	83.7199	83.7281	84.224	84.4698	84.4502	84.151	83.56	82.6719	81.4911	80.0003	78.1776	76.0007	74.0172	72.0213	69.8655	67.7092	65.4294	63.0547	60.6031	58.1007	55.5622	53.4625	51.5616	49.8056	48.1985	46.7338	45.403	44.1977	43.1109	42.1261	41.2241
passenger vehicles (pav)	Sub-Saharan Africa	System-wide GHG, Mt CO2-eq	LED	RCP2_6	ride-sharing	57.5581	62.9908	65.3384	67.6061	69.8318	70.3225	71.1538	72.0839	72.9819	73.7716	74.4028	74.8336	75.0438	75.0191	74.7434	74.9284	74.9152	74.6927	74.2506	73.5805	72.6796	71.5534	70.1882	68.5657	66.6667	64.9169	63.1224	61.197	59.2789	57.2601	55.1652	53.0091	50.8136	48.5906	46.754	45.0936	43.561	42.1594	40.8822	39.7218	38.6706	37.7223	36.8626	36.0745
passenger vehicles (pav)	Sub-Saharan Africa	System-wide GHG, Mt CO2-eq	SSP1	Base	total, no ME	109.015	133.086	153.582	174.006	194.273	214.001	233.425	252.472	271.066	289.135	306.605	323.406	339.462	354.701	369.053	382.94	395.908	407.788	418.457	427.795	435.686	442.02	446.683	449.565	450.559	450.909	453.026	454.979	456.738	458.288	459.608	460.67	461.474	462.031	462.352	463.843	465.07	466.047	466.785	467.296	467.591	467.671	467.541	467.205
passenger vehicles (pav)	Sub-Saharan Africa	System-wide GHG, Mt CO2-eq	SSP1	Base	higher yields	109.009	133.045	153.489	173.828	193.96	213.495	232.671	251.422	269.679	287.376	304.449	320.832	336.459	351.265	365.226	378.742	391.329	402.861	413.223	422.304	429.996	436.195	440.793	443.687	444.772	445.176	447.205	449.009	450.631	452.055	453.261	454.221	454.935	455.411	455.662	457.09	458.263	459.189	459.881	460.349	460.601	460.64	460.468	460.089
passenger vehicles (pav)	Sub-Saharan Africa	System-wide GHG, Mt CO2-eq	SSP1	Base	re-use & LTE	109.009	133.008	153.42	173.726	193.823	213.319	232.451	251.149	269.344	286.968	303.958	320.246	335.768	350.457	364.254	377.579	390.008	401.375	411.568	420.476	427.994	434.019	438.447	441.174	442.097	442.348	444.222	445.868	447.333	448.6	449.648	450.451	451.007	451.326	451.417	452.676	453.675	454.423	454.932	455.211	455.268	455.105	454.725	454.131
passenger vehicles (pav)	Sub-Saharan Africa	System-wide GHG, Mt CO2-eq	SSP1	Base	material subst.	109.341	133.582	154.142	174.558	194.719	214.229	233.333	251.968	270.066	287.563	304.396	320.499	335.807	350.254	363.844	376.962	389.117	400.17	410	418.493	425.537	431.025	434.849	436.906	437.096	436.862	438.47	439.79	440.904	441.803	442.473	442.897	443.079	443.031	442.776	443.668	444.311	444.694	444.82	444.688	444.301	443.655	442.75	441.586
passenger vehicles (pav)	Sub-Saharan Africa	System-wide GHG, Mt CO2-eq	SSP1	Base	down-sizing	109.253	133.361	153.757	173.976	193.907	213.157	231.972	250.29	268.045	285.175	301.619	317.314	332.198	346.208	359.377	372.037	383.732	394.332	403.722	411.795	418.447	423.578	427.089	428.882	428.864	428.451	429.86	431.003	431.961	432.724	433.28	433.61	433.718	433.614	433.32	434.161	434.769	435.133	435.252	435.128	434.759	434.143	433.278	432.163
passenger vehicles (pav)	Sub-Saharan Africa	System-wide GHG, Mt CO2-eq	SSP1	Base	car-sharing	108.27	131.64	151.293	170.776	189.992	208.592	226.81	244.591	261.878	278.615	294.744	310.208	324.994	339.052	352.282	365.075	376.983	387.875	397.641	406.172	413.364	419.116	423.327	425.896	426.724	426.662	427.887	428.858	429.633	430.201	430.551	430.667	430.558	430.238	429.73	430.354	430.753	430.919	430.856	430.564	430.045	429.293	428.306	427.081
passenger vehicles (pav)	Sub-Saharan Africa	System-wide GHG, Mt CO2-eq	SSP1	Base	ride-sharing	107.274	129.639	148.105	166.234	183.947	200.936	217.438	233.421	248.847	263.681	277.888	291.464	304.393	316.591	328.023	339.078	349.346	358.725	367.128	374.474	380.683	385.677	389.379	391.709	392.586	392.58	393.624	394.449	395.101	395.572	395.853	395.929	395.808	395.501	395.029	395.603	395.975	396.137	396.088	395.83	395.362	394.678	393.776	392.653
passenger vehicles (pav)	Sub-Saharan Africa	System-wide GHG, Mt CO2-eq	SSP1	RCP2_6	total, no ME	108.932	133.041	153.543	173.97	194.228	213.248	231.771	249.666	266.8	283.055	298.315	312.425	325.299	336.884	347.273	357.589	366.735	374.511	380.775	385.405	388.318	389.493	388.863	386.445	382.813	373.635	365.737	356.948	347.353	337.065	326.192	314.822	303.115	291.257	279.427	267.617	256.344	245.628	235.459	225.821	216.705	208.107	199.996	194.499
passenger vehicles (pav)	Sub-Saharan Africa	System-wide GHG, Mt CO2-eq	SSP1	RCP2_6	higher yields	108.926	133	153.45	173.79	193.912	212.737	231.009	248.603	265.392	281.266	296.116	309.796	322.227	333.362	343.304	353.273	362.063	369.518	375.511	379.925	382.686	383.774	383.127	380.761	377.256	368.188	360.272	351.42	341.783	331.471	320.595	309.238	297.561	285.746	273.973	262.24	251.05	240.421	230.341	220.794	211.77	203.266	195.25	189.833
passenger vehicles (pav)	Sub-Saharan Africa	System-wide GHG, Mt CO2-eq	SSP1	RCP2_6	re-use & LTE	108.926	132.964	153.381	173.689	193.776	212.563	230.791	248.331	265.056	280.855	295.614	309.188	321.494	332.486	342.263	352.002	360.564	367.784	373.514	377.639	380.081	380.82	379.789	377.003	373.021	363.483	355.079	345.727	335.586	324.774	313.406	301.576	289.451	277.213	265.043	252.883	241.277	230.248	219.791	209.899	200.567	191.798	183.567	177.98
passenger vehicles (pav)	Sub-Saharan Africa	System-wide GHG, Mt CO2-eq	SSP1	RCP2_6	material subst.	109.22	133.434	153.913	174.219	194.234	212.884	230.919	248.216	264.656	280.131	294.533	307.723	319.623	330.186	339.516	348.893	357.043	363.822	369.102	372.771	374.757	375.044	373.577	370.378	366.016	356.343	347.896	338.539	328.439	317.717	306.49	294.856	282.978	271.036	259.206	247.467	236.287	225.688	215.659	206.19	197.271	188.9	181.046	175.67
passenger vehicles (pav)	Sub-Saharan Africa	System-wide GHG, Mt CO2-eq	SSP1	RCP2_6	down-sizing	109.133	133.214	153.532	173.644	193.435	211.834	229.592	246.591	262.713	277.855	291.913	304.749	316.292	326.5	335.494	344.519	352.326	358.781	363.761	367.162	368.913	369.008	367.394	364.101	359.699	350.085	341.701	332.437	322.458	311.881	300.82	289.369	277.686	265.946	254.322	242.799	231.831	221.437	211.607	202.329	193.592	185.395	177.706	172.44
passenger vehicles (pav)	Sub-Saharan Africa	System-wide GHG, Mt CO2-eq	SSP1	RCP2_6	car-sharing	108.154	131.501	151.08	170.461	189.54	207.321	224.519	241.024	256.724	271.523	285.318	297.979	309.429	319.689	328.772	337.927	345.897	352.54	357.731	361.359	363.354	363.694	362.324	359.269	355.091	345.113	335.754	325.495	314.513	302.953	290.959	278.655	266.231	253.889	241.821	229.917	218.75	208.336	198.654	189.68	181.384	173.742	166.697	162.187
passenger vehicles (pav)	Sub-Saharan Africa	System-wide GHG, Mt CO2-eq	SSP1	RCP2_6	ride-sharing	107.161	129.506	147.903	165.935	183.52	199.73	215.271	230.058	244.007	257.046	269.102	280.07	289.955	298.683	306.335	314.109	320.822	326.358	330.616	333.507	334.98	335.026	333.604	330.748	326.981	317.8	309.05	299.492	289.287	278.572	267.478	256.12	244.669	233.308	222.213	211.276	201.022	191.464	182.581	174.347	166.735	159.722	153.255	149.116
passenger vehicles (pav)	Sub-Saharan Africa	System-wide GHG, Mt CO2-eq	SSP2	Base	total, no ME	160.168	203.697	245.626	289.249	334.454	380.374	427.635	476.042	525.359	575.323	625.641	675.984	725.991	775.266	823.383	868.778	912.196	953.046	990.745	1024.94	1054.89	1079.99	1099.67	1113.4	1120.68	1132.57	1149.39	1165.64	1181.22	1196.08	1210.17	1223.43	1235.86	1247.47	1258.27	1265.95	1273.4	1280.64	1287.68	1294.55	1301.27	1307.83	1314.23	1320.48
passenger vehicles (pav)	Sub-Saharan Africa	System-wide GHG, Mt CO2-eq	SSP2	Base	higher yields	160.16	203.632	245.474	288.943	333.898	379.447	426.212	474.003	522.596	571.741	621.16	670.543	719.549	767.804	814.906	859.327	901.824	941.832	978.981	1012.65	1042.18	1067.01	1086.6	1100.42	1107.99	1120.05	1136.65	1152.5	1167.7	1182.21	1195.98	1208.94	1221.1	1232.45	1243.03	1250.5	1257.76	1264.82	1271.7	1278.41	1284.98	1291.38	1297.63	1303.71
passenger vehicles (pav)	Sub-Saharan Africa	System-wide GHG, Mt CO2-eq	SSP2	Base	re-use & LTE	160.16	203.618	245.447	288.902	333.84	379.369	426.109	473.87	522.425	571.524	620.889	670.208	719.141	767.313	814.321	858.639	901.023	940.908	977.825	1011.34	1040.7	1065.35	1084.75	1098.38	1105.75	1117.62	1134.01	1149.65	1164.63	1178.91	1192.45	1205.18	1217.1	1228.21	1238.54	1245.85	1252.95	1259.86	1266.58	1273.13	1279.53	1285.76	1291.83	1297.74
passenger vehicles (pav)	Sub-Saharan Africa	System-wide GHG, Mt CO2-eq	SSP2	Base	material subst.	160.293	203.854	245.766	289.3	334.31	379.902	426.697	474.498	523.077	572.178	621.518	670.779	719.613	767.636	814.441	858.496	900.546	940.018	976.652	1009.66	1038.44	1062.43	1081.09	1093.9	1100.39	1111.61	1127.62	1142.79	1157.27	1171.01	1183.97	1196.1	1207.38	1217.83	1227.48	1234.16	1240.62	1246.88	1252.94	1258.82	1264.55	1270.11	1275.52	1280.76
passenger vehicles (pav)	Sub-Saharan Africa	System-wide GHG, Mt CO2-eq	SSP2	Base	down-sizing	159.873	202.784	243.849	286.317	330.037	374.102	419.134	464.938	511.287	557.932	604.599	650.985	696.762	741.575	785.051	825.691	864.295	900.444	933.767	963.562	989.331	1010.59	1026.86	1037.69	1042.66	1052.26	1066.47	1079.99	1092.97	1105.38	1117.17	1128.31	1138.77	1148.57	1157.74	1164.31	1170.78	1177.14	1183.41	1189.59	1195.7	1201.72	1207.65	1213.49
passenger vehicles (pav)	Sub-Saharan Africa	System-wide GHG, Mt CO2-eq	SSP2	Base	car-sharing	159.095	201.208	241.424	283.003	325.81	369.013	413.209	458.22	503.833	549.813	595.903	641.812	687.224	731.796	775.161	815.901	854.785	891.504	925.341	955.791	982.354	1004.54	1021.87	1033.88	1040.13	1050.32	1064.37	1077.74	1090.53	1102.72	1114.28	1125.16	1135.36	1144.89	1153.79	1160.17	1166.47	1172.69	1178.84	1184.93	1190.97	1196.95	1202.87	1208.71
passenger vehicles (pav)	Sub-Saharan Africa	System-wide GHG, Mt CO2-eq	SSP2	Base	ride-sharing	158.308	199.385	238.277	278.235	319.123	360.143	401.876	444.152	486.777	529.539	572.208	614.53	656.232	697.017	736.575	773.619	809.013	842.298	872.951	900.546	924.662	944.887	960.809	972.03	978.169	987.899	1000.98	1013.44	1025.35	1036.72	1047.51	1057.68	1067.21	1076.14	1084.48	1090.46	1096.39	1102.24	1108.03	1113.78	1119.47	1125.12	1130.7	1136.2
passenger vehicles (pav)	Sub-Saharan Africa	System-wide GHG, Mt CO2-eq	SSP2	RCP2_6	total, no ME	160.036	203.758	245.921	289.923	335.685	379.375	424.014	469.228	514.591	559.663	603.965	646.902	687.986	726.756	762.736	794.703	823.267	847.877	867.993	883.191	893.102	897.328	895.465	887.168	872.218	852.347	835.284	815.78	794.033	770.31	744.924	718.251	691.007	664.839	660.158	637.585	616.335	596.452	577.881	560.569	544.473	529.578	515.792	503.021
passenger vehicles (pav)	Sub-Saharan Africa	System-wide GHG, Mt CO2-eq	SSP2	RCP2_6	higher yields	160.027	203.692	245.768	289.616	335.124	378.441	422.583	467.179	511.815	556.063	599.458	641.426	681.496	719.232	754.176	785.209	812.912	836.761	856.286	871.104	880.692	884.759	882.905	874.788	860.191	840.593	823.463	803.77	781.881	758.064	732.629	705.952	678.744	652.65	648.046	625.561	604.42	584.66	566.222	549.051	533.103	518.361	504.732	492.121
passenger vehicles (pav)	Sub-Saharan Africa	System-wide GHG, Mt CO2-eq	SSP2	RCP2_6	re-use & LTE	160.027	203.679	245.742	289.575	335.067	378.364	422.48	467.043	511.636	555.83	599.155	641.032	680.986	718.576	753.335	784.141	811.562	835.066	854.125	868.397	877.378	880.74	878.08	869.059	853.469	832.791	814.53	793.672	770.6	745.598	718.989	691.159	662.806	635.479	628.297	604.717	582.487	561.654	542.182	524.032	507.18	491.622	477.282	464.084
passenger vehicles (pav)	Sub-Saharan Africa	System-wide GHG, Mt CO2-eq	SSP2	RCP2_6	material subst.	160.145	203.871	245.975	289.827	335.309	378.567	422.61	467.062	511.5	555.493	598.569	640.148	679.754	716.945	751.257	781.604	808.535	831.522	850.137	863.938	872.421	875.298	872.182	862.746	846.794	825.952	807.64	786.773	763.747	738.85	712.405	684.803	656.736	629.747	622.841	599.534	577.576	557.014	537.813	519.938	503.364	488.092	474.048	461.157
passenger vehicles (pav)	Sub-Saharan Africa	System-wide GHG, Mt CO2-eq	SSP2	RCP2_6	down-sizing	159.73	202.816	244.091	286.908	331.146	372.955	415.353	457.975	500.416	542.263	583.068	622.276	659.44	694.148	725.98	753.881	778.466	799.261	815.973	828.035	835.082	836.876	833.075	823.39	807.645	787.263	769.425	749.28	727.189	703.42	678.273	652.101	625.557	600.142	594.683	572.845	552.297	533.085	515.171	498.516	483.094	468.903	455.868	443.913
passenger vehicles (pav)	Sub-Saharan Africa	System-wide GHG, Mt CO2-eq	SSP2	RCP2_6	car-sharing	158.954	201.244	241.671	283.596	326.913	367.936	409.589	451.523	493.344	534.65	575.006	613.87	650.799	685.378	717.178	745.223	770.011	791.184	808.199	820.565	827.926	830.023	826.497	817.043	801.467	780.429	761.136	739.467	715.803	690.452	663.761	636.133	608.268	581.7	575.194	552.956	532.26	513.143	495.552	479.428	464.72	451.394	439.342	428.454
passenger vehicles (pav)	Sub-Saharan Africa	System-wide GHG, Mt CO2-eq	SSP2	RCP2_6	ride-sharing	158.168	199.423	238.524	278.822	320.207	359.111	398.395	437.727	476.741	515.071	552.322	588.009	621.741	653.162	681.904	707.115	729.294	748.149	763.133	773.871	780.064	781.498	777.861	768.881	754.382	734.605	716.215	695.617	673.169	649.166	623.937	597.861	571.595	546.578	540.434	519.531	500.095	482.152	465.649	450.528	436.738	424.243	412.943	402.73
residential buildings	Global	System-wide GHG, Mt CO2-eq	LED	Base	total, no ME	7469.19	7277.5	7158.69	7019.71	6859.21	6686.18	6502.87	6312.63	6116.83	5916.55	5714.14	5509.82	5305.2	5101.94	4902.14	4698.96	4498.18	4300.59	4107.8	3921.23	3742.23	3571.73	3410.48	3258.92	3117.13	3003.31	2900.69	2805.87	2718.77	2639.08	2567.26	2502.16	2443.5	2390.97	2344.2	2304.54	2270.61	2243.31	2225.39	2212.81	2205.34	2203.85	2207.87	2216.83
residential buildings	Global	System-wide GHG, Mt CO2-eq	LED	Base	higher yields	7468.88	7276.68	7156.93	7016.4	6853.53	6677.2	6489.76	6294.71	6093.55	5887.51	5679.49	5469.05	5258.13	5048.51	4842.31	4632.73	4425.56	4221.65	4022.63	3829.94	3645.01	3468.86	3302.37	3146.16	3000.57	2882.88	2775.49	2675.98	2584.32	2500.3	2424.44	2355.7	2293.83	2238.59	2189.69	2148.46	2113.6	2085.71	2067.5	2055.96	2048.83	2046.72	2049.04	2057.92
residential buildings	Global	System-wide GHG, Mt CO2-eq	LED	Base	re-use & LTE	7415.83	7223.34	7103.06	6961.61	6797.33	6618.99	6428.98	6230.87	6026.24	5816.39	5604.3	5389.57	5174.2	4959.99	4749.09	4534.7	4322.67	4113.84	3909.86	3712.2	3522.32	3341.28	3170.02	3009.24	2859.42	2737.23	2624.68	2519.66	2422.14	2331.93	2249.56	2174	2105.02	2042.39	1985.79	1936.69	1893.71	1859.7	1834.98	1814.79	1798.79	1787.45	1780.29	1776.9
residential buildings	Global	System-wide GHG, Mt CO2-eq	LED	Base	material subst.	7423.53	7200.42	7048.57	6876.56	6683.54	6478.79	6264.04	6042.51	5815.61	5584.48	5351.97	5117.48	4882.7	4649.23	4418.92	4184.78	3953.29	3725.39	3502.67	3286.59	3078.6	2879.83	2691.24	2513.65	2347.71	2210.2	2083.38	1972.96	1872.11	1779.58	1695.98	1620.31	1552.4	1492.04	1438.94	1394.27	1355.67	1325.86	1305.08	1288.76	1276.49	1268.55	1264.55	1264.2
residential buildings	Global	System-wide GHG, Mt CO2-eq	LED	Base	light design	7407.83	7174.63	7013.04	6832.14	6631.15	6419.36	6198.32	5971.25	5739.52	5504.28	5268.33	5031.03	4793.96	4558.67	4326.9	4091.62	3859.49	3631.47	3409.09	3193.79	2987.01	2789.82	2603.21	2427.96	2264.74	2137.46	2021.38	1913.65	1814.33	1723.32	1641.25	1567.14	1500.85	1442.2	1390.91	1348.19	1311.65	1283.97	1265.19	1250.95	1240.83	1235.05	1233.24	1235.13
residential buildings	Global	System-wide GHG, Mt CO2-eq	LED	Base	more intense use	7407.83	7174.63	7013.04	6832.14	6631.15	6419.36	6198.32	5971.25	5739.52	5504.28	5268.33	5031.03	4793.96	4558.67	4326.9	4091.62	3859.49	3631.47	3409.09	3193.79	2987.01	2789.82	2603.21	2427.96	2264.74	2137.46	2021.38	1913.65	1814.33	1723.32	1641.25	1567.14	1500.85	1442.2	1390.91	1348.19	1311.65	1283.97	1265.19	1250.95	1240.83	1235.05	1233.24	1235.13
residential buildings	Global	System-wide GHG, Mt CO2-eq	LED	RCP2_6	total, no ME	7357.57	7167.66	7052.1	6914.25	6751.71	6424.03	6086.69	5741.36	5389.38	5032.37	4672.92	4311.81	3951.73	3595.26	3245.38	3000.09	2760.72	2528.52	2305.22	2092.47	1892.39	1707.55	1539.56	1396.99	1277.05	1176.58	1090.54	1016.06	953.219	900.787	858.765	826.021	802.342	789.086	779.279	778.138	785.804	795.512	809.639	824.702	840.571	857.952	876.59	896.497
residential buildings	Global	System-wide GHG, Mt CO2-eq	LED	RCP2_6	higher yields	7357.26	7166.85	7050.35	6910.95	6746.05	6415.07	6073.6	5723.43	5366.05	5003.19	4637.99	4270.58	3903.96	3540.84	3184.21	2932.14	2686	2447.05	2217.05	1997.72	1791.25	1600.33	1426.72	1279.18	1155.2	1050.68	959.753	880.531	813.175	756.562	710.784	674.794	659.935	656.987	657.796	661.633	668.303	676.31	686.913	697.916	709.133	721.042	733.295	746.047
residential buildings	Global	System-wide GHG, Mt CO2-eq	LED	RCP2_6	re-use & LTE	7304.21	7113.51	6996.47	6856.17	6689.86	6356.9	6012.91	5659.77	5299.03	4932.52	4563.44	4191.98	3821.17	3453.77	3092.79	2836.28	2585.65	2342.22	2107.74	1883.95	1673.09	1477.89	1300.09	1148.57	1020.95	912.699	817.473	733.694	661.523	599.863	548.818	508.37	489.27	480.775	475.881	473.865	474.564	476.374	480.437	484.787	489.21	494.087	499.131	504.555
residential buildings	Global	System-wide GHG, Mt CO2-eq	LED	RCP2_6	material subst.	7311.91	7090.47	6941.77	6770.8	6575.66	6216.26	5847.51	5470.94	5087.92	4700.12	4310.61	3919.38	3529.15	3142.46	2762.03	2489.94	2224.57	1967.34	1719.95	1484.07	1261.96	1056.37	868.713	707.861	571.834	456.139	354.976	273.216	203.558	144.913	97.3793	60.927	46.2862	42.6869	43.0446	45.7276	50.0476	54.9819	61.6133	68.1149	74.2566	80.2706	85.9874	91.7119
residential buildings	Global	System-wide GHG, Mt CO2-eq	LED	RCP2_6	light design	7296.21	7064.69	6906.25	6726.4	6523.29	6156.85	5781.83	5399.72	5011.89	4619.98	4227.04	3832.98	3440.46	3051.93	2670.03	2397.32	2131.83	1874.95	1628.36	1393.7	1173.18	969.547	784.167	625.917	492.841	386.188	294.107	213.919	145.802	88.6884	42.699	7.82862	-5.16891	-7.03983	-4.84923	-0.197671	6.20127	13.2746	21.9313	30.5419	38.8552	47.0567	54.9926	62.9755
residential buildings	Global	System-wide GHG, Mt CO2-eq	LED	RCP2_6	more intense use	7296.21	7064.69	6906.25	6726.4	6523.29	6156.85	5781.83	5399.72	5011.89	4619.98	4227.04	3832.98	3440.46	3051.93	2670.03	2397.32	2131.83	1874.95	1628.36	1393.7	1173.18	969.547	784.167	625.917	492.841	386.188	294.107	213.919	145.802	88.6884	42.699	7.82862	-5.16891	-7.03983	-4.84923	-0.197671	6.20127	13.2746	21.9313	30.5419	38.8552	47.0567	54.9926	62.9755
residential buildings	Global	System-wide GHG, Mt CO2-eq	SSP1	Base	total, no ME	7668.73	7687.29	7594.58	7495.19	7384.04	7290.67	7187.29	7076.64	6958.99	6834.66	6704.94	6569.3	6428.9	6285.13	6139.99	5959.52	5778.72	5598.56	5420.46	5245.64	5075.49	4910.66	4751.68	4598.88	4452.37	4302.75	4160.2	4024.59	3895.6	3772.84	3657.09	3546.71	3441.33	3340.61	3243.53	3189.63	3139.31	3089.69	3040.54	2991.66	2942.24	2892.8	2843.25	2793.54
residential buildings	Global	System-wide GHG, Mt CO2-eq	SSP1	Base	higher yields	7668.42	7686.46	7592.78	7491.81	7378.22	7281.46	7173.85	7058.24	6935.09	6804.85	6668.93	6526.93	6380.08	6229.85	6078.27	5891.4	5704.28	5517.88	5333.62	5152.77	4976.77	4806.36	4642.2	4484.81	4334.52	4181.48	4035.28	3895.86	3762.97	3636.28	3516.64	3402.49	3293.51	3189.41	3089.21	3032.49	2979.68	2927.99	2877.18	2827.01	2776.69	2726.71	2676.99	2627.45
residential buildings	Global	System-wide GHG, Mt CO2-eq	SSP1	Base	re-use & LTE	7620.01	7637.76	7543.56	7441.67	7326.69	7227.93	7117.76	6999.12	6872.53	6738.53	6598.58	6452.35	6301.13	6146.4	5990.23	5798.69	5606.8	5415.55	5226.35	5040.47	4859.37	4683.84	4514.62	4352.3	4197.37	4039.6	3888.19	3743.11	3604.11	3470.88	3344.29	3222.77	3106.01	2993.75	2885	2819.26	2757.07	2695.66	2634.74	2574.14	2513.07	2452.05	2391.01	2329.89
residential buildings	Global	System-wide GHG, Mt CO2-eq	SSP1	Base	material subst.	7633.38	7626.48	7509.21	7384.56	7247.49	7127.61	6997.14	6859	6713.69	6561.74	6404.65	6242.01	6075.06	5905.19	5734.34	5528.51	5323.02	5118.93	4917.64	4720.45	4528.83	4343.62	4165.6	3995.46	3833.76	3670.31	3514.13	3365.13	3223.01	3087.44	2959.28	2836.93	2720.06	2608.37	2500.84	2436.55	2375.94	2316.7	2258.6	2201.46	2144.51	2088.64	2045.69	2003.35
residential buildings	Global	System-wide GHG, Mt CO2-eq	SSP1	Base	light design	7619.69	7600.76	7472.52	7337.02	7189.24	7058.72	6917.78	6769.43	6614.32	6453.07	6287.24	6116.5	5942.09	5765.39	5588.32	5376.88	5166.53	4958.41	4753.89	4554.28	4361.08	4175.12	3997.25	3828.17	3668.49	3507.61	3354.02	3207.64	3068.23	2935.48	2810.27	2691.04	2577.51	2469.39	2365.68	2305.34	2248.83	2194.03	2140.7	2096.43	2055.79	2016.19	1977.51	1939.65
residential buildings	Global	System-wide GHG, Mt CO2-eq	SSP1	Base	more intense use	7595.02	7576.09	7392.52	7209.33	7013.35	6831.22	6640.68	6443.24	6240.26	6031.93	5820.2	5605.03	5387.86	5170.28	4954.37	4708.95	4468.2	4233.09	4014.63	3795.4	3584.74	3384.86	3196.59	3023.87	2912.63	2773.66	2630.9	2500.31	2379.52	2267.25	2165.09	2071.53	1986.17	1911.88	1846.78	1819.61	1798.52	1785.14	1772.44	1763.39	1757.23	1773.53	1746.44	1721.05
residential buildings	Global	System-wide GHG, Mt CO2-eq	SSP1	RCP2_6	total, no ME	7560.82	7586.1	7502.45	7410.72	7304.4	7134.23	6946.41	6744.03	6528.46	6301.06	6065.44	5820.17	5567.45	5309.65	5050.81	4820.6	4591.42	4364.66	4142.1	3925.36	3716.02	3515.39	3324.44	3143.98	2975.29	2784.98	2609.46	2448.27	2300.75	2166.16	2044.78	1934.82	1835.57	1746.35	1666.83	1592.44	1529.07	1466.68	1408.2	1351.93	1295.58	1239.63	1184.31	1138.89
residential buildings	Global	System-wide GHG, Mt CO2-eq	SSP1	RCP2_6	higher yields	7560.51	7585.27	7500.66	7407.35	7298.61	7125.05	6932.98	6725.61	6504.48	6271.06	6029.07	5777.2	5517.73	5253.07	4987.32	4750.21	4514.12	4280.47	4051.06	3827.56	3611.61	3404.67	3207.82	3022.11	2849.11	2654.92	2475.35	2310.02	2158.36	2019.72	1894.45	1780.85	1678.28	1586.14	1504.13	1427.71	1362.7	1299.1	1239.79	1183.02	1126.51	1070.74	1015.9	971.264
residential buildings	Global	System-wide GHG, Mt CO2-eq	SSP1	RCP2_6	re-use & LTE	7512.1	7536.57	7451.44	7357.22	7247.08	7071.53	6876.93	6666.57	6442.03	6204.89	5958.94	5702.91	5439.13	5170.06	4899.81	4658.15	4417.44	4179.09	3944.92	3716.61	3495.82	3284.05	3082.49	2892.26	2715.06	2516.82	2332.8	2162.67	2005.85	1861.72	1730.64	1610.92	1501.93	1403.08	1314.08	1230.44	1157.99	1086.69	1019.4	954.428	889.496	825.099	764.254	713.785
residential buildings	Global	System-wide GHG, Mt CO2-eq	SSP1	RCP2_6	material subst.	7525.48	7525.22	7416.94	7299.88	7167.6	6970.87	6755.92	6525.99	6282.67	6027.52	5764.34	5491.81	5212.2	4927.87	4642.82	4389.34	4137.81	3889.71	3646.79	3410.74	3183.19	2965.67	2759.35	2565.41	2385.57	2186.31	2002.21	1832.78	1677.39	1535.34	1406.92	1290.37	1185	1090.13	1005.41	926.252	858.104	791.271	728.584	668.334	608.212	550.725	498.986	456.879
residential buildings	Global	System-wide GHG, Mt CO2-eq	SSP1	RCP2_6	light design	7511.78	7499.5	7380.26	7252.36	7109.36	6902	6676.58	6436.45	6183.33	5918.87	5646.95	5366.32	5079.23	4788.07	4496.79	4238.38	3982.73	3731.35	3485.99	3248.34	3020.03	2802.59	2597.24	2405.18	2228.17	2032.38	1851.77	1685.86	1534.05	1395.66	1271.01	1158.35	1057.03	966.386	886.076	811.431	747.878	685.875	630.343	579.779	528.987	478.393	430.936	393.317
residential buildings	Global	System-wide GHG, Mt CO2-eq	SSP1	RCP2_6	more intense use	7487.11	7474.82	7300.69	7125.69	6935.22	6677.71	6404.79	6118.48	5821.34	5514.76	5203.1	4885.53	4564.6	4242.92	3924.66	3642.49	3367.06	3099.61	2851.27	2605.18	2370.73	2150.54	1945.73	1760.31	1636.93	1471.17	1309.55	1166.51	1039.5	926.966	829.82	748.709	692.46	648.895	615.664	583.226	555.492	531.704	510.957	493.178	476.192	473.134	440.549	418.11
residential buildings	Global	System-wide GHG, Mt CO2-eq	SSP2	Base	total, no ME	8869.53	8755.68	8753.29	8743	8723.99	8704.99	8679.98	8649.36	8612.87	8570.22	8522.89	8469.07	8409.34	8344.45	8275.55	8187.94	8096.4	8001.66	7904.73	7806.47	7708.28	7610.23	7512.58	7415.4	7318.6	7256.49	7195.11	7134.13	7073.02	7011.24	6950.07	6887.2	6822.21	6754.74	6684.1	6625.04	6570.87	6511.61	6447.09	6377	6300.33	6217.56	6128.5	6032.95
residential buildings	Global	System-wide GHG, Mt CO2-eq	SSP2	Base	higher yields	8869.2	8754.81	8751.41	8739.45	8717.9	8695.33	8665.85	8630.01	8587.72	8538.83	8484.97	8424.43	8357.9	8286.2	8210.54	8116.23	8018.07	7916.82	7813.48	7708.97	7604.72	7500.9	7397.89	7295.96	7195.23	7129.56	7064.35	6999.32	6934	6867.93	6802.45	6735.3	6666.14	6594.64	6520.16	6457.44	6399.84	6337.45	6270.14	6197.59	6118.82	6034.29	5943.82	5847.3
residential buildings	Global	System-wide GHG, Mt CO2-eq	SSP2	Base	re-use & LTE	8814.84	8700.16	8696.22	8683.35	8660.39	8635.8	8603.73	8564.82	8519.03	8466.3	8408.32	8343.44	8272.39	8196.04	8115.57	8016.33	7913.11	7806.63	7697.91	7587.85	7477.92	7368.29	7259.45	7151.75	7045.46	6973.93	6902.23	6830.11	6757.09	6682.72	6608.32	6531.65	6452.35	6370.1	6284.26	6209.67	6139.64	6064.26	5983.42	5896.82	5803.51	5703.98	5598.07	5485.78
residential buildings	Global	System-wide GHG, Mt CO2-eq	SSP2	Base	material subst.	8826.56	8695.32	8674.1	8643.82	8603.59	8562.1	8513.43	8458.23	8396.49	8328.2	8255.08	8175.5	8090.19	8000	7906.11	7793.85	7678.23	7560.05	7440.34	7320.06	7200.71	7082.52	6966	6851.58	6739.58	6663.36	6587.9	6512.87	6437.74	6361.98	6286.89	6210.17	6131.41	6050.24	5966	5892.84	5824.03	5750.36	5671.71	5587.83	5497.79	5402.09	5300.59	5193.31
residential buildings	Global	System-wide GHG, Mt CO2-eq	SSP2	Base	light design	8812.98	8670.46	8637.25	8594.38	8540.84	8485.25	8421.82	8351.44	8274.37	8190.82	8102.72	8008.63	7909.42	7806.05	7699.8	7576.09	7450.12	7322.82	7195.3	7068.58	6944.24	6822.59	6704.23	6589.64	6479.26	6405.74	6333.24	6261.42	6189.76	6117.75	6046.72	5974.36	5900.29	5824.18	5745.33	5677.23	5613.25	5545.01	5472.39	5395.13	5312.3	5224.42	5131.33	5033.04
residential buildings	Global	System-wide GHG, Mt CO2-eq	SSP2	Base	more intense use	8781.37	8638.85	8545.51	8448.12	8337.09	8221.54	8096.14	7962.15	7820.23	7670.95	7516.63	7356.24	7191.02	7022.31	6851.72	6666.17	6480.45	6295.94	6114.14	5936.42	5764.52	5599.26	5441.58	5292.63	5152.73	5051.55	4956.89	4868.75	4786.95	4711.28	4643.06	4580.5	4523.72	4472.29	4425.71	4394	4372.83	4355.5	4341.95	4331.98	4324.86	4371.73	4299.84	4226.62
residential buildings	Global	System-wide GHG, Mt CO2-eq	SSP2	RCP2_6	total, no ME	8754.27	8641.35	8645.4	8642.14	8629.91	8522.5	8398.64	8258.11	8101.01	7927.5	7740.51	7537.11	7318.64	7086.53	6842.75	6593	6339.07	6082.3	5824.3	5566.62	5310.96	5058.5	4810.19	4566.83	4329.02	4088.22	3855.68	3631.48	3415.47	3207.53	3009.32	2818.78	2659.86	2522.57	2411.74	2333.63	2269.35	2204.3	2138.21	2070.78	2001.86	1931.06	1858.38	1783.83
residential buildings	Global	System-wide GHG, Mt CO2-eq	SSP2	RCP2_6	higher yields	8753.94	8640.48	8643.53	8638.61	8623.84	8512.86	8384.52	8238.72	8075.73	7895.83	7702.08	7491.65	7265.98	7026.55	6775.38	6518.22	6256.89	5992.71	5727.35	5462.38	5199.6	4940.3	4685.59	4436.51	4193.93	3948.82	3711.73	3482.84	3262.09	3049.44	2846.63	2651.69	2488.63	2347.54	2233.29	2152.16	2085.18	2017.77	1949.66	1880.56	1810.32	1738.55	1665.24	1590.48
residential buildings	Global	System-wide GHG, Mt CO2-eq	SSP2	RCP2_6	re-use & LTE	8699.58	8585.83	8588.35	8582.51	8566.33	8453.35	8322.45	8173.62	8007.18	7823.5	7625.71	7411.04	7180.95	6936.96	6681.11	6419.23	6153.07	5883.95	5613.54	5343.41	5075.38	4810.8	4550.85	4296.66	4049.25	3799.26	3556.82	3322.1	3095.07	2875.67	2665.67	2463.1	2291.95	2142.33	2018.92	1928.2	1851.24	1773.45	1694.58	1614.37	1532.69	1449.17	1363.85	1276.93
residential buildings	Global	System-wide GHG, Mt CO2-eq	SSP2	RCP2_6	material subst.	8711.3	8580.94	8566.11	8542.81	8509.31	8379.4	8231.86	8066.7	7884.28	7685.01	7472.03	7242.6	6998.2	6740.31	6470.97	6198.13	5921.96	5643.86	5365.48	5088.42	4814.53	4545.13	4281.44	4024.6	3775.6	3525.19	3283.25	3049.85	2824.83	2608.07	2401.23	2202.25	2035.08	1889.72	1769.9	1682.36	1608.19	1533.26	1457.34	1380.16	1301.56	1221.2	1139.09	1055.42
residential buildings	Global	System-wide GHG, Mt CO2-eq	SSP2	RCP2_6	light design	8697.72	8556.08	8529.27	8493.39	8446.58	8302.56	8140.26	7959.94	7762.19	7547.66	7319.69	7075.75	6817.43	6546.36	6264.63	5981.23	5695.72	5409.6	5124.59	4842.37	4564.83	4293.36	4029.25	3773.7	3527.8	3281.6	3044.13	2815.42	2595.33	2383.74	2182.3	1988.97	1827.7	1688.5	1574.78	1492.95	1424.23	1355.18	1285.58	1215.14	1143.71	1070.91	996.756	921.408
residential buildings	Global	System-wide GHG, Mt CO2-eq	SSP2	RCP2_6	more intense use	8666.11	8524.46	8438	8348.27	8244.8	8042.52	7820.81	7580.58	7323.06	7049.54	6763.98	6464.52	6153.37	5832.72	5505.23	5181.73	4860.73	4544.06	4233.7	3931.5	3639.42	3359.01	3091.61	2838.71	2600.98	2370.08	2153.71	1951.8	1764.08	1590.26	1431.54	1285.87	1172.63	1082.88	1025.31	994.225	971.596	957.358	948.154	941.803	937.944	974.12	919.705	866.258
residential buildings	Global North	System-wide GHG, Mt CO2-eq	LED	Base	total, no ME	5489.01	5323.4	5192.98	5048.08	4887.78	4723.74	4551.43	4373.35	4190.96	4005.34	3819.41	3632.7	3446.74	3262.93	3083.01	2903.23	2727.12	2555.51	2389.69	2230.74	2079.61	1937.01	1803.43	1679.07	1563.84	1476	1397.9	1325.99	1260.11	1199.91	1145.52	1096.11	1051.37	1011.06	974.865	947.783	926.068	910.779	904.865	904.473	909.4	920.825	938.245	961.449
residential buildings	Global North	System-wide GHG, Mt CO2-eq	LED	Base	higher yields	5488.73	5322.65	5191.38	5045.07	4882.62	4715.62	4539.62	4357.28	4170.2	3979.81	3789.01	3597.14	3406.01	3217.08	3032.13	2847.4	2666.46	2490.15	2319.77	2156.4	2001.01	1854.39	1717.11	1589.49	1471.62	1380.96	1299.16	1223.63	1154.25	1090.77	1033.37	983.83	939.835	900.596	865.826	840.35	820.381	805.815	798.126	795.909	798.373	806.456	819.74	841.356
residential buildings	Global North	System-wide GHG, Mt CO2-eq	LED	Base	re-use & LTE	5468.91	5302.59	5170.87	5023.81	4860.23	4691.62	4513.61	4328.93	4139.24	3946.06	3752.36	3557.54	3363.44	3171.57	2983.68	2796.06	2612.27	2433.17	2260.04	2093.98	1935.95	1786.76	1647	1517.59	1398.11	1305.35	1220.91	1142.69	1070.61	1004.48	945.631	894.459	848.489	807.517	771.275	744.456	722.314	705.241	694.863	688.99	687.283	690.486	698.301	711.739
residential buildings	Global North	System-wide GHG, Mt CO2-eq	LED	Base	material subst.	5468.71	5290.15	5146.59	4988.96	4816.41	4640.64	4456.91	4267.79	4074.77	3879.25	3684.09	3495.65	3308.32	3122.37	2939.43	2755.66	2575.11	2398.66	2227.49	2062.66	1905.13	1755.67	1614.88	1483.15	1360.73	1264.72	1176.89	1095.22	1019.73	950.242	888.178	833.96	785.154	741.588	703.011	674.078	649.767	630.471	617.795	609.591	605.482	606.062	611.087	620.392
residential buildings	Global North	System-wide GHG, Mt CO2-eq	LED	Base	light design	5462.75	5280.39	5133.4	4972.91	4798.08	4620.6	4435.65	4245.74	4052.32	3856.74	3668.57	3481.28	3294.06	3108.3	2925.56	2741.97	2561.63	2385.4	2214.46	2049.86	1892.53	1743.28	1602.67	1471.12	1348.91	1253	1165.07	1083.32	1007.73	938.176	876.07	821.853	773.157	729.872	691.664	663.158	639.236	620.217	607.481	599.128	594.766	594.943	599.551	608.546
residential buildings	Global North	System-wide GHG, Mt CO2-eq	LED	Base	more intense use	5462.75	5280.39	5133.4	4972.91	4798.08	4620.6	4435.65	4245.74	4052.32	3856.74	3668.57	3481.28	3294.06	3108.3	2925.56	2741.97	2561.63	2385.4	2214.46	2049.86	1892.53	1743.28	1602.67	1471.12	1348.91	1253	1165.07	1083.32	1007.73	938.176	876.07	821.853	773.157	729.872	691.664	663.158	639.236	620.217	607.481	599.128	594.766	594.943	599.551	608.546
residential buildings	Global North	System-wide GHG, Mt CO2-eq	LED	RCP2_6	total, no ME	5409.74	5246.25	5117.71	4972.48	4808.76	4553.1	4281.75	3998.52	3706.47	3408.16	3108.72	2807.62	2507.55	2210.89	1920.12	1739.26	1564.6	1397.26	1238.46	1089.33	950.906	825.903	715.839	623.649	545.781	483.56	433.063	391.044	357.208	331.074	312.518	300.814	295.9	299.419	305.022	315.447	330.954	348.092	369.294	391.697	415.288	440.567	467.071	494.675
residential buildings	Global North	System-wide GHG, Mt CO2-eq	LED	RCP2_6	higher yields	5409.46	5245.5	5116.11	4969.47	4803.62	4545	4269.96	3982.47	3685.69	3382.57	3078.18	2771.82	2466.45	2164.53	1868.54	1682.56	1502.89	1330.68	1167.12	1013.38	870.528	741.346	627.441	531.885	451.321	386.232	331.994	286.348	251.514	229.051	214.463	207.04	207.567	216.816	227.654	240.051	253.842	268.523	285.414	302.535	319.769	338.756	358.21	377.938
residential buildings	Global North	System-wide GHG, Mt CO2-eq	LED	RCP2_6	re-use & LTE	5389.63	5225.44	5095.6	4948.22	4781.23	4521.03	4244.02	3954.24	3654.94	3349.15	3042	2732.85	2424.69	2120.01	1821.32	1632.65	1450.37	1275.6	1109.57	953.425	808.245	676.84	560.793	463.229	381.339	315.062	259.151	211.777	176.429	152.383	136.249	127.341	125.628	132.638	141.3	151.591	163.382	176.074	190.879	206.04	221.249	237.151	253.504	270.347
residential buildings	Global North	System-wide GHG, Mt CO2-eq	LED	RCP2_6	material subst.	5389.44	5212.95	5071.23	4913.24	4737.26	4469.87	4187.12	3892.87	3590.22	3282.02	2973.35	2665.42	2363.85	2064.99	1771.2	1586.94	1408.38	1236.68	1073	918.443	774.092	642.766	526.034	427.064	342.701	273.179	213.876	163.072	124.317	96.9421	77.6083	65.6767	61.3133	65.9563	72.4974	80.7404	90.3212	100.712	113.076	125.729	138.331	151.464	165.003	178.781
residential buildings	Global North	System-wide GHG, Mt CO2-eq	LED	RCP2_6	light design	5383.47	5203.2	5058.05	4897.2	4718.94	4449.84	4165.87	3870.83	3567.77	3259.52	2952.93	2651.03	2349.56	2050.87	1757.26	1573.18	1394.81	1223.33	1059.88	905.546	761.402	630.272	513.727	414.944	330.793	261.374	201.99	151.102	112.265	84.8573	65.6765	53.9441	49.6779	54.4572	61.2069	69.7144	79.5595	90.1666	102.526	115.152	127.683	140.568	153.637	167.008
residential buildings	Global North	System-wide GHG, Mt CO2-eq	LED	RCP2_6	more intense use	5383.47	5203.2	5058.05	4897.2	4718.94	4449.84	4165.87	3870.83	3567.77	3259.52	2952.93	2651.03	2349.56	2050.87	1757.26	1573.18	1394.81	1223.33	1059.88	905.546	761.402	630.272	513.727	414.944	330.793	261.374	201.99	151.102	112.265	84.8573	65.6765	53.9441	49.6779	54.4572	61.2069	69.7144	79.5595	90.1666	102.526	115.152	127.683	140.568	153.637	167.008
residential buildings	Global North	System-wide GHG, Mt CO2-eq	SSP1	Base	total, no ME	5648.82	5559.06	5458.11	5352.46	5240.73	5152.55	5055.99	4952.99	4843.99	4729.33	4611.23	4488.39	4361.76	4232.31	4101.26	3938.14	3776.22	3616.73	3460.81	3309.45	3163.7	3024.13	2891.1	2764.82	2645.33	2542.52	2445.41	2353.7	2267.08	2185.2	2108.53	2035.9	1967.05	1901.75	1839.1	1810.18	1784.78	1760.15	1736.23	1712.95	1689.49	1666.62	1644.38	1622.8
residential buildings	Global North	System-wide GHG, Mt CO2-eq	SSP1	Base	higher yields	5648.54	5558.3	5456.49	5349.41	5235.52	5144.31	5044.01	4936.67	4822.89	4703.16	4579.82	4451.68	4319.77	4185.12	4049	3880.94	3714.22	3550.05	3389.56	3233.77	3083.71	2940.03	2803.18	2673.51	2551.22	2445.86	2345.97	2251.33	2161.67	2076.73	1997.02	1921.45	1849.8	1781.96	1717.07	1686.13	1658.94	1632.83	1607.74	1583.59	1559.57	1536.43	1514.21	1492.91
residential buildings	Global North	System-wide GHG, Mt CO2-eq	SSP1	Base	re-use & LTE	5628.15	5537.67	5435.42	5327.6	5212.58	5119.78	5017.48	4907.81	4791.45	4668.98	4542.79	4411.76	4276.96	4139.46	4000.52	3829.71	3660.28	3493.41	3330.23	3171.73	3018.96	2872.57	2733.06	2600.81	2476.11	2368.3	2265.67	2168.05	2075.21	1986.88	1903.61	1824.34	1748.88	1677.16	1608.29	1573.23	1541.87	1511.58	1482.29	1453.96	1425.78	1398.53	1372.25	1349.38
residential buildings	Global North	System-wide GHG, Mt CO2-eq	SSP1	Base	material subst.	5632.68	5533.03	5422.26	5306.35	5183.77	5083.98	4975.28	4859.83	4738.3	4611.27	4481.15	4346.79	4209.22	4069.43	3928.61	3756.17	3585.3	3417.08	3252.57	3092.67	2938.38	2790.31	2648.96	2514.73	2387.93	2277.95	2173.1	2074.05	1982.83	1896.16	1814.66	1737.29	1663.92	1594.51	1528.2	1495.17	1465.23	1436.58	1409.16	1382.9	1356.98	1332.18	1308.5	1285.93
residential buildings	Global North	System-wide GHG, Mt CO2-eq	SSP1	Base	light design	5627.04	5523.03	5408.25	5288.5	5162.2	5058.73	4946.53	4827.8	4703.27	4573.55	4441.08	4304.76	4165.59	4024.55	3882.79	3709.67	3538.33	3369.84	3205.19	3045.26	2891.04	2743.12	2602	2468.11	2343.03	2237.46	2136.88	2041.18	1950.22	1863.81	1782.58	1705.53	1632.53	1563.57	1497.78	1465.26	1435.81	1407.76	1381.05	1355.61	1330.63	1306.87	1284.32	1262.97
residential buildings	Global North	System-wide GHG, Mt CO2-eq	SSP1	Base	more intense use	5615.16	5511.15	5359.39	5208.25	5050.68	4912.89	4768.62	4618.44	4463.7	4304.48	4143.48	3979.84	3814.69	3649.18	3486.07	3301.19	3120.26	2944.23	2773.14	2608.8	2452.13	2303.92	2164.7	2034.87	1914.72	1812.76	1718.04	1631.47	1551.47	1476.96	1409.73	1348.56	1292.54	1241.44	1194.46	1175.27	1160.84	1154.09	1147.1	1142.99	1141	1156.95	1138.9	1122.6
residential buildings	Global North	System-wide GHG, Mt CO2-eq	SSP1	RCP2_6	total, no ME	5571.37	5488.18	5394.3	5293.67	5183.9	5029.31	4860.13	4678.85	4486.96	4285.78	4080.08	3867.43	3649.65	3428.53	3205.98	3036.38	2869.18	2705.9	2547.93	2396.49	2252.01	2116.03	1989.05	1871.38	1763.16	1653.12	1553.11	1462.78	1381.68	1309.33	1245.85	1190.05	1141.42	1099.5	1064.15	1028.49	999.241	969.437	939.079	908.107	875.893	843.032	809.594	782.809
residential buildings	Global North	System-wide GHG, Mt CO2-eq	SSP1	RCP2_6	higher yields	5571.09	5487.42	5392.68	5290.63	5178.7	5021.1	4848.16	4662.54	4465.84	4259.52	4048.49	3830.41	3607.19	3380.67	3152.81	2978.03	2805.76	2637.52	2474.69	2318.49	2169.4	2029.01	1897.93	1776.61	1665.39	1552.63	1449.69	1356.31	1272.11	1196.67	1130.2	1071.55	1020.3	976.088	938.836	901.553	870.949	840.082	808.948	777.486	745.06	712.252	679.118	652.867
residential buildings	Global North	System-wide GHG, Mt CO2-eq	SSP1	RCP2_6	re-use & LTE	5550.69	5466.79	5371.62	5268.82	5155.76	4996.58	4821.66	4633.73	4434.48	4225.45	4011.6	3790.67	3564.6	3335.27	3104.65	2927.18	2752.26	2581.4	2415.97	2257.18	2105.51	1962.59	1829.03	1705.37	1592.01	1477.19	1371.99	1276.14	1189.31	1111.11	1041.76	980.145	925.847	878.582	838.21	797.818	764.106	730.14	695.929	661.427	626.009	590.271	554.729	526.66
residential buildings	Global North	System-wide GHG, Mt CO2-eq	SSP1	RCP2_6	material subst.	5555.22	5462.12	5358.39	5247.49	5126.85	4960.64	4779.29	4585.54	4381.06	4167.41	3949.56	3725.21	3496.26	3264.53	3031.89	2853.46	2677.82	2506.37	2340.41	2181.06	2028.75	1885.06	1750.63	1625.98	1511.55	1395.77	1289.61	1193.6	1109.39	1033.67	966.689	907.356	855.273	810.167	771.896	732.565	698.97	665.187	631.19	596.922	561.751	526.254	490.474	461.605
residential buildings	Global North	System-wide GHG, Mt CO2-eq	SSP1	RCP2_6	light design	5549.58	5452.13	5344.39	5229.64	5105.28	4935.4	4750.55	4553.51	4346.03	4129.68	3909.48	3683.14	3452.58	3219.58	2985.98	2807.06	2631.16	2459.64	2293.74	2134.57	1982.52	1839.19	1705.2	1581.1	1467.37	1355.27	1253.4	1160.64	1076.7	1001.25	934.548	875.538	823.837	779.185	741.451	702.622	669.507	636.318	603.029	569.58	535.337	500.871	466.217	438.562
residential buildings	Global North	System-wide GHG, Mt CO2-eq	SSP1	RCP2_6	more intense use	5537.69	5440.24	5295.96	5150.39	4995.44	4792.58	4577.53	4351.6	4117.23	3875.62	3632.06	3384.63	3135.41	2886.37	2639.81	2449.03	2269.17	2095.33	1927.81	1768.54	1617.94	1477.59	1348.1	1229.97	1123.6	1018.86	925.167	843.17	771.327	713.658	666.292	627.407	596.505	573.105	556.986	538.353	522.425	509.011	494.823	481.285	467.738	473.83	448.819	429.598
residential buildings	Global North	System-wide GHG, Mt CO2-eq	SSP2	Base	total, no ME	6241.42	6129.42	6075.54	6016.64	5952.77	5896.48	5833.9	5764.58	5688.56	5605.73	5518.42	5424.53	5324.68	5219.52	5110.03	4988.71	4865.11	4740.44	4615.73	4491.88	4370.16	4250.85	4134.29	4020.68	3910.07	3837.41	3767.72	3700.81	3636.37	3574.1	3514.95	3457.44	3401.41	3346.75	3293.04	3261.66	3237.4	3210.34	3180.44	3147.51	3110.31	3069.81	3025.96	2978.67
residential buildings	Global North	System-wide GHG, Mt CO2-eq	SSP2	Base	higher yields	6241.14	6128.64	6073.89	6013.53	5947.43	5888.06	5821.64	5747.88	5666.97	5578.96	5486.28	5386.97	5281.72	5171.26	5056.59	4930.22	4801.71	4672.25	4542.86	4414.43	4288.26	4164.67	4044.1	3926.89	3813.26	3737.8	3665.03	3594.84	3526.96	3461.17	3398.46	3337.43	3277.96	3219.98	3163.13	3128.76	3101.71	3072.13	3039.99	3005.13	2966.3	2924.49	2879.84	2832.1
residential buildings	Global North	System-wide GHG, Mt CO2-eq	SSP2	Base	re-use & LTE	6220.36	6107.63	6052.43	5991.33	5924.09	5863.12	5794.68	5718.57	5635.05	5544.25	5448.69	5346.44	5238.24	5124.85	5007.29	4878.06	4746.71	4614.4	4482.13	4350.78	4221.64	4095.05	3971.48	3851.31	3734.88	3656.45	3580.38	3506.57	3434.8	3364.86	3297.75	3232.1	3167.83	3104.87	3042.89	3003.31	2970.94	2935.99	2898.44	2858.14	2813.89	2766.76	2716.79	2663.81
residential buildings	Global North	System-wide GHG, Mt CO2-eq	SSP2	Base	material subst.	6223.6	6105.69	6045.31	5979.19	5907.18	5841.67	5768.98	5688.92	5601.74	5507.61	5409.05	5304.14	5193.61	5078.22	4958.94	4828.24	4695.61	4562.19	4428.93	4296.68	4166.71	4039.34	3915.03	3794.17	3677.09	3598.08	3521.47	3447.16	3374.93	3304.59	3237.17	3171.3	3106.9	3043.97	2982.13	2942.21	2909.04	2873.46	2835.5	2794.99	2753.99	2711.11	2665.85	2618
residential buildings	Global North	System-wide GHG, Mt CO2-eq	SSP2	Base	light design	6218.31	6096.12	6031.3	5960.62	5883.84	5813.33	5735.5	5650.29	5558.1	5459.17	5356.14	5247.18	5133.07	5014.59	4892.74	4759.97	4625.73	4491.1	4357.02	4224.3	4094.18	3966.97	3843.13	3723.05	3607.08	3529.33	3453.88	3380.65	3309.46	3240.14	3173.74	3108.92	3045.63	2983.86	2923.28	2885.3	2854.66	2822.24	2787.96	2751.65	2712.13	2670.43	2626.6	2580.39
residential buildings	Global North	System-wide GHG, Mt CO2-eq	SSP2	Base	more intense use	6203.84	6081.64	5976.58	5870.27	5756.66	5648.42	5532.25	5408.37	5277.42	5139.95	4998.79	4852.44	4701.97	4548.44	4393.1	4229.29	4066.22	3905.25	3747.49	3593.96	3445.84	3303.89	3168.72	3044.73	2929.87	2852.54	2780.06	2712.38	2649.35	2590.81	2537.62	2488.57	2443.88	2403.18	2366.07	2346.42	2333.14	2321.08	2310.18	2300.33	2290.59	2302.11	2265.99	2228.77
residential buildings	Global North	System-wide GHG, Mt CO2-eq	SSP2	RCP2_6	total, no ME	6156.7	6046.45	5996.5	5941.18	5879.83	5762.95	5632.26	5487.37	5328.92	5157.45	4977.69	4785.97	4583.57	4371.72	4152.08	3967.84	3783.28	3600.01	3419.35	3242.48	3069.71	2902.69	2741.9	2587.71	2440.32	2303.57	2174.16	2051.92	1936.5	1827.61	1726.02	1630.2	1553.52	1482.21	1425.57	1395.27	1375.42	1354.23	1331.41	1306.67	1278.87	1248.67	1216.05	1181.02
residential buildings	Global North	System-wide GHG, Mt CO2-eq	SSP2	RCP2_6	higher yields	6156.42	6045.68	5994.85	5938.07	5874.51	5754.56	5620.02	5470.67	5307.28	5130.53	4945.28	4747.95	4539.94	4322.51	4097.37	3907.74	3717.89	3529.42	3343.65	3161.74	2984.07	2812.31	2647.07	2488.88	2338.12	2198.26	2065.48	1939.7	1820.63	1708.05	1602.81	1503.44	1423.38	1348.92	1289.37	1256.42	1234.16	1210.83	1186.17	1159.87	1130.83	1099.67	1066.61	1031.45
residential buildings	Global North	System-wide GHG, Mt CO2-eq	SSP2	RCP2_6	re-use & LTE	6135.64	6024.67	5973.4	5915.88	5851.17	5729.63	5593.09	5441.41	5275.45	5095.96	4907.87	4707.65	4496.75	4276.45	4048.47	3856.09	3663.53	3472.35	3283.87	3099.25	2918.84	2744.36	2576.45	2415.68	2262.54	2120.28	1984.86	1856.2	1734.06	1618.22	1509.57	1406.66	1322.93	1244.7	1181.19	1144.23	1117.93	1090.55	1061.85	1031.54	998.544	963.565	926.729	887.903
residential buildings	Global North	System-wide GHG, Mt CO2-eq	SSP2	RCP2_6	material subst.	6138.88	6022.71	5966.24	5903.69	5834.19	5708.1	5567.3	5411.64	5242	5059.14	4868.01	4665.09	4451.8	4229.43	3999.66	3806.25	3612.9	3421.14	3232.24	3047.33	2866.72	2692.12	2524.15	2363.38	2210.3	2068.2	1932.97	1804.54	1682.67	1567.16	1458.89	1356.43	1273.23	1195.61	1132.6	1095.73	1069.14	1041.58	1013.18	984.241	952.684	919.195	883.856	846.505
residential buildings	Global North	System-wide GHG, Mt CO2-eq	SSP2	RCP2_6	light design	6133.59	6013.14	5952.23	5885.12	5810.86	5679.76	5533.82	5373.02	5198.36	5010.7	4815.09	4608.1	4391.21	4165.73	3933.36	3738.14	3543.45	3350.79	3161.37	2976.29	2795.86	2621.74	2454.57	2294.91	2143.28	2002.78	1869.06	1742.05	1621.56	1507.39	1400.46	1299.35	1217.54	1141.35	1081.59	1047.7	1022.31	996.304	969.327	941.096	910.488	878.187	844.273	808.574
residential buildings	Global North	System-wide GHG, Mt CO2-eq	SSP2	RCP2_6	more intense use	6119.12	5998.66	5897.99	5795.88	5685.59	5518.17	5335.9	5139.2	4929.46	4707.98	4480.1	4242.89	3998.2	3747.73	3493.53	3278	3065.92	2858.88	2658.19	2465.02	2279.68	2103.97	1938.54	1783.73	1644.48	1519.06	1402.52	1294.68	1195.25	1103.95	1021.41	946.251	892.816	847.862	816.21	801.071	790.178	783.514	781.713	780.565	779.074	795.318	769.211	742.342
residential buildings	Global South	System-wide GHG, Mt CO2-eq	LED	Base	total, no ME	1980.17	1954.1	1965.71	1971.63	1971.43	1962.44	1951.44	1939.28	1925.87	1911.21	1894.96	1877.42	1858.78	1839.34	1819.48	1796.1	1771.44	1745.47	1718.51	1690.89	1663.04	1635.15	1607.48	1580.28	1553.73	1527.76	1503.24	1480.33	1459.11	1439.62	1422.18	1406.5	1392.57	1380.34	1369.76	1357.18	1344.96	1332.94	1320.92	1308.73	1296.33	1283.4	1269.8	1255.38
residential buildings	Global South	System-wide GHG, Mt CO2-eq	LED	Base	higher yields	1980.15	1954.03	1965.56	1971.33	1970.91	1961.58	1950.14	1937.43	1923.35	1907.92	1890.76	1872.21	1852.44	1831.76	1810.54	1785.69	1759.48	1731.89	1703.26	1673.95	1644.42	1614.9	1585.7	1557.11	1529.39	1502.36	1476.77	1452.8	1430.51	1409.98	1391.51	1374.83	1359.94	1346.8	1335.36	1321.98	1309.04	1296.37	1283.79	1271.13	1258.36	1245.16	1231.39	1217.76
residential buildings	Global South	System-wide GHG, Mt CO2-eq	LED	Base	re-use & LTE	1946.92	1920.76	1932.19	1937.8	1937.11	1927.37	1915.37	1901.95	1887	1870.55	1852.22	1832.33	1811.07	1788.75	1765.75	1739	1710.77	1681.05	1650.21	1618.63	1586.79	1554.94	1523.44	1492.63	1462.78	1433.56	1405.59	1379.03	1353.95	1330.38	1308.65	1288.42	1269.71	1252.45	1236.57	1218.48	1200.5	1182.46	1164.18	1145.45	1126.27	1106.3	1085.41	1065.51
residential buildings	Global South	System-wide GHG, Mt CO2-eq	LED	Base	material subst.	1954.81	1910.27	1901.98	1887.6	1867.13	1838.16	1807.13	1774.72	1740.84	1705.45	1668.16	1629.25	1588.88	1547.32	1504.91	1458.66	1411.35	1363.18	1314.64	1266.19	1218.44	1171.75	1126.55	1083.29	1042.34	1003.38	966.936	933.092	901.859	873.228	847.46	824.194	803.363	784.868	768.588	750.748	733.451	716.548	701.001	689.456	678.024	666.403	654.466	644.151
residential buildings	Global South	System-wide GHG, Mt CO2-eq	LED	Base	light design	1945.09	1894.24	1879.64	1859.23	1833.06	1798.76	1762.68	1725.51	1687.2	1647.75	1606.78	1564.57	1521.3	1477.22	1432.66	1384.67	1336.1	1287.2	1238.42	1190.24	1143.22	1097.7	1054.11	1012.85	974.296	937.86	903.837	872.301	843.272	816.754	793.022	771.733	752.841	736.268	721.915	706.086	691.814	681.765	672.112	662.692	653.489	644.203	634.702	626.921
residential buildings	Global South	System-wide GHG, Mt CO2-eq	LED	Base	more intense use	1945.09	1894.24	1879.64	1859.23	1833.06	1798.76	1762.68	1725.51	1687.2	1647.75	1606.78	1564.57	1521.3	1477.22	1432.66	1384.67	1336.1	1287.2	1238.42	1190.24	1143.22	1097.7	1054.11	1012.85	974.296	937.86	903.837	872.301	843.272	816.754	793.022	771.733	752.841	736.268	721.915	706.086	691.814	681.765	672.112	662.692	653.489	644.203	634.702	626.921
residential buildings	Global South	System-wide GHG, Mt CO2-eq	LED	RCP2_6	total, no ME	1947.83	1921.41	1934.39	1941.77	1942.95	1870.93	1804.94	1742.84	1682.92	1624.21	1564.42	1504.49	1444.49	1384.7	1325.61	1261.19	1196.5	1131.65	1067.16	1003.54	941.902	882.07	824.153	773.782	731.71	693.462	657.928	625.468	596.46	570.16	546.693	525.649	506.881	490.231	475.803	464.767	456.8	448.975	441.207	433.398	425.667	417.759	409.694	401.822
residential buildings	Global South	System-wide GHG, Mt CO2-eq	LED	RCP2_6	higher yields	1947.8	1921.34	1934.24	1941.47	1942.43	1870.07	1803.64	1740.96	1680.35	1620.83	1560.09	1499.06	1437.82	1376.64	1316.02	1249.95	1183.48	1116.76	1050.33	984.745	921.142	859.408	799.706	747.735	704.32	664.892	628.204	594.63	564.56	537.265	512.883	491.02	471.541	454.302	439.42	428.072	419.895	411.916	404.053	396.683	389.742	382.654	375.442	368.455
residential buildings	Global South	System-wide GHG, Mt CO2-eq	LED	RCP2_6	re-use & LTE	1914.58	1888.07	1900.87	1907.94	1908.63	1835.87	1768.89	1705.53	1644.08	1583.58	1521.71	1459.43	1396.8	1334.09	1271.82	1203.99	1135.66	1067	998.568	930.938	865.268	801.475	739.734	685.779	640.495	599.198	560.487	524.729	492.303	462.467	435.347	410.537	387.891	367.251	348.725	333.487	321.169	308.786	296.631	284.73	272.679	260.225	247.396	234.55
residential buildings	Global South	System-wide GHG, Mt CO2-eq	LED	RCP2_6	material subst.	1922.47	1877.52	1870.54	1857.56	1838.41	1746.39	1660.39	1578.06	1497.7	1418.31	1337.54	1256.31	1174.65	1092.8	1011.23	927.25	843.72	761	679.736	600.583	524.762	452.244	382.954	322.621	272.354	227.441	186.31	149.197	116.381	87.0209	61.1461	38.2557	18.1103	0.464675	-14.6592	-26.28	-34.958	-43.6967	-50.6107	-56.9201	-63.5717	-70.8255	-78.6622	-86.7279
residential buildings	Global South	System-wide GHG, Mt CO2-eq	LED	RCP2_6	light design	1912.74	1861.49	1848.2	1829.2	1804.35	1707.01	1615.96	1528.89	1444.12	1360.67	1276.23	1191.72	1107.16	1022.79	939.078	853.772	769.409	686.364	605.261	526.736	451.983	380.948	313.519	255.403	207.709	165.487	126.923	92.2554	61.7739	34.6537	10.9411	-9.8455	-27.9256	-43.5241	-56.599	-66.0383	-70.4493	-74.9653	-79.3166	-83.4868	-87.8921	-92.7942	-98.1766	-103.688
residential buildings	Global South	System-wide GHG, Mt CO2-eq	LED	RCP2_6	more intense use	1912.74	1861.49	1848.2	1829.2	1804.35	1707.01	1615.96	1528.89	1444.12	1360.67	1276.23	1191.72	1107.16	1022.79	939.078	853.772	769.409	686.364	605.261	526.736	451.983	380.948	313.519	255.403	207.709	165.487	126.923	92.2554	61.7739	34.6537	10.9411	-9.8455	-27.9256	-43.5241	-56.599	-66.0383	-70.4493	-74.9653	-79.3166	-83.4868	-87.8921	-92.7942	-98.1766	-103.688
residential buildings	Global South	System-wide GHG, Mt CO2-eq	SSP1	Base	total, no ME	2019.9	2128.24	2136.47	2142.74	2143.3	2138.12	2131.3	2123.65	2115.01	2105.33	2093.71	2080.91	2067.14	2052.82	2038.73	2021.38	2002.49	1981.84	1959.65	1936.19	1911.79	1886.54	1860.58	1834.06	1807.05	1760.23	1714.79	1670.89	1628.52	1587.64	1548.57	1510.81	1474.28	1438.87	1404.43	1379.45	1354.54	1329.54	1304.31	1278.71	1252.75	1226.17	1198.87	1170.74
residential buildings	Global South	System-wide GHG, Mt CO2-eq	SSP1	Base	higher yields	2019.88	2128.16	2136.29	2142.4	2142.71	2137.15	2129.84	2121.57	2112.2	2101.69	2089.12	2075.25	2060.31	2044.73	2029.27	2010.47	1990.05	1967.83	1944.06	1919.01	1893.07	1866.33	1839.02	1811.3	1783.3	1735.62	1689.31	1644.54	1601.3	1559.55	1519.63	1481.04	1443.71	1407.52	1372.35	1346.69	1321.15	1295.58	1269.85	1243.81	1217.5	1190.63	1163.12	1136.86
residential buildings	Global South	System-wide GHG, Mt CO2-eq	SSP1	Base	re-use & LTE	1991.86	2100.09	2108.13	2114.08	2114.11	2108.15	2100.28	2091.31	2081.08	2069.55	2055.8	2040.59	2024.17	2006.94	1989.7	1968.98	1946.52	1922.14	1896.12	1868.73	1840.41	1811.27	1781.56	1751.5	1721.26	1671.3	1622.52	1575.06	1528.9	1484.01	1440.68	1398.42	1357.14	1316.7	1276.97	1246.4	1215.63	1184.5	1152.86	1120.57	1087.67	1053.87	1019.36	986.312
residential buildings	Global South	System-wide GHG, Mt CO2-eq	SSP1	Base	material subst.	2000.7	2093.45	2086.95	2078.2	2063.72	2043.63	2021.86	1999.17	1975.39	1950.47	1923.5	1895.22	1865.84	1835.76	1805.73	1772.34	1737.72	1701.84	1665.08	1627.78	1590.45	1553.3	1516.64	1480.73	1445.83	1392.37	1341.03	1291.85	1244.73	1199.52	1156.47	1115	1074.95	1036.12	998.32	969.944	941.637	913.255	884.671	855.771	826.598	796.904	766.878	738.732
residential buildings	Global South	System-wide GHG, Mt CO2-eq	SSP1	Base	light design	1992.65	2077.72	2064.27	2048.52	2027.04	1999.98	1971.25	1941.63	1911.05	1879.52	1846.15	1811.74	1776.5	1740.84	1705.53	1667.21	1628.2	1588.56	1548.7	1509.02	1470.04	1432	1395.24	1360.05	1326.69	1275.28	1226.11	1179.2	1134.44	1091.7	1051.22	1012.44	975.195	939.306	904.587	879.451	854.561	829.774	804.965	780.018	754.977	729.592	704.049	680.557
residential buildings	Global South	System-wide GHG, Mt CO2-eq	SSP1	Base	more intense use	1979.86	2064.94	2033.13	2001.07	1962.68	1918.33	1872.06	1824.8	1776.56	1727.45	1676.72	1625.2	1573.17	1521.1	1469.79	1416.07	1362.27	1308.57	1266.18	1215.78	1165.87	1117.92	1072.28	1032.49	1044.2	1009.73	963.996	921.884	882.771	846.544	813.402	782.84	754.707	728.832	705.035	690.509	677.24	665.073	653.866	643.482	633.919	630.783	616.04	603.361
residential buildings	Global South	System-wide GHG, Mt CO2-eq	SSP1	RCP2_6	total, no ME	1989.45	2097.93	2108.15	2117.05	2120.51	2104.92	2086.28	2065.18	2041.5	2015.28	1985.36	1952.74	1917.8	1881.11	1844.83	1784.22	1722.24	1658.76	1594.16	1528.87	1464.01	1399.36	1335.39	1272.59	1212.13	1131.86	1056.35	985.492	919.064	856.83	798.926	744.768	694.149	646.856	602.681	563.95	529.824	497.243	469.122	443.823	419.684	396.599	374.712	356.083
residential buildings	Global South	System-wide GHG, Mt CO2-eq	SSP1	RCP2_6	higher yields	1989.43	2097.85	2107.98	2116.72	2119.91	2103.95	2084.81	2063.07	2038.64	2011.54	1980.58	1946.8	1910.54	1872.4	1834.51	1772.18	1708.36	1642.96	1576.37	1509.07	1442.22	1375.65	1309.89	1245.5	1183.72	1102.3	1025.66	953.717	886.252	823.047	764.25	709.294	657.984	610.119	565.506	526.482	492.306	460.901	433.99	409.933	387.07	365.295	344.751	327.5
residential buildings	Global South	System-wide GHG, Mt CO2-eq	SSP1	RCP2_6	re-use & LTE	1961.41	2069.78	2079.82	2088.4	2091.32	2074.95	2055.27	2032.84	2007.55	1979.45	1947.34	1912.25	1874.53	1834.79	1795.16	1730.97	1665.18	1597.7	1528.95	1459.43	1390.3	1321.47	1253.46	1186.89	1123.05	1039.62	960.814	886.529	816.535	750.606	688.877	630.771	576.081	524.601	476.124	432.998	394.948	358.978	327.239	298.092	269.878	242.497	216.1	192.746
residential buildings	Global South	System-wide GHG, Mt CO2-eq	SSP1	RCP2_6	material subst.	1970.25	2063.09	2058.55	2052.39	2040.75	2010.23	1976.63	1940.45	1901.61	1860.11	1814.77	1766.61	1715.94	1663.35	1610.93	1535.88	1460	1383.33	1306.38	1229.68	1154.45	1080.61	1008.73	939.435	874.023	790.537	712.591	639.922	572.178	509.017	450.47	395.858	344.884	297.257	252.699	213.732	179.82	147.955	120.281	95.1472	70.8879	47.3948	24.8099	5.10692
residential buildings	Global South	System-wide GHG, Mt CO2-eq	SSP1	RCP2_6	light design	1962.2	2047.37	2035.87	2022.72	2004.08	1966.6	1926.03	1882.94	1837.3	1789.19	1737.47	1683.17	1626.65	1568.49	1510.81	1431.31	1351.57	1271.71	1192.25	1113.77	1037.51	963.403	892.047	824.08	760.803	680.026	604.894	535.12	470.349	410.238	354.818	303.412	255.726	211.469	170.368	135.003	104.802	76.7553	52.9978	31.8744	11.7104	-7.60968	-25.9517	-41.0766
residential buildings	Global South	System-wide GHG, Mt CO2-eq	SSP1	RCP2_6	more intense use	1949.41	2034.59	2004.73	1975.3	1939.78	1885.13	1827.26	1766.88	1704.11	1639.14	1571.04	1500.91	1429.19	1356.55	1285.15	1194.64	1105.14	1016.86	940.856	858.309	778.25	701.771	629.418	564.713	549.931	490.687	424.217	364.175	309.694	260.428	216.347	176.812	141.511	110.13	86.6304	68.3999	52.6769	38.6575	28.7454	21.4501	15.2619	14.0589	3.89927	-2.68529
residential buildings	Global South	System-wide GHG, Mt CO2-eq	SSP2	Base	total, no ME	2628.11	2626.26	2677.74	2726.35	2771.23	2808.51	2846.07	2884.78	2924.32	2964.49	3004.47	3044.54	3084.66	3124.93	3165.52	3199.23	3231.29	3261.22	3289	3314.59	3338.12	3359.38	3378.29	3394.72	3408.52	3419.08	3427.39	3433.32	3436.65	3437.13	3435.12	3429.76	3420.8	3407.99	3391.06	3363.38	3333.47	3301.27	3266.65	3229.49	3190.03	3147.75	3102.54	3054.28
residential buildings	Global South	System-wide GHG, Mt CO2-eq	SSP2	Base	higher yields	2628.07	2626.17	2677.52	2725.92	2770.47	2807.27	2844.21	2882.13	2920.75	2959.88	2998.68	3037.46	3076.18	3114.95	3153.95	3186	3216.36	3244.57	3270.62	3294.54	3316.46	3336.22	3353.78	3369.07	3381.97	3391.76	3399.31	3404.48	3407.04	3406.76	3403.99	3397.87	3388.18	3374.65	3357.03	3328.68	3298.13	3265.33	3230.14	3192.46	3152.52	3109.81	3064.21	3015.62
residential buildings	Global South	System-wide GHG, Mt CO2-eq	SSP2	Base	re-use & LTE	2594.48	2592.53	2643.79	2692.03	2736.3	2772.68	2809.05	2846.25	2883.98	2922.05	2959.63	2997.01	3034.16	3071.19	3108.28	3138.27	3166.4	3192.23	3215.78	3237.07	3256.27	3273.24	3287.97	3300.44	3310.59	3317.48	3321.85	3323.54	3322.29	3317.86	3310.57	3299.54	3284.52	3265.23	3241.37	3206.37	3168.69	3128.28	3084.98	3038.68	2989.62	2937.29	2881.58	2822.38
residential buildings	Global South	System-wide GHG, Mt CO2-eq	SSP2	Base	material subst.	2602.96	2589.63	2628.79	2664.62	2696.41	2720.42	2744.44	2769.31	2794.75	2820.59	2846.03	2871.36	2896.57	2921.78	2947.17	2965.61	2982.62	2997.86	3011.42	3023.38	3034	3043.18	3050.97	3057.41	3062.49	3065.28	3066.43	3065.72	3062.81	3057.39	3049.73	3038.87	3024.5	3006.28	2983.86	2950.63	2914.99	2876.89	2836.21	2792.84	2747.04	2698.32	2646.6	2591.79
residential buildings	Global South	System-wide GHG, Mt CO2-eq	SSP2	Base	light design	2594.67	2574.35	2605.96	2633.76	2657	2671.92	2686.32	2701.15	2716.28	2731.65	2746.58	2761.45	2776.35	2791.47	2807.06	2816.12	2824.39	2831.71	2838.28	2844.28	2850.06	2855.62	2861.1	2866.6	2872.18	2876.41	2879.36	2880.77	2880.3	2877.62	2872.98	2865.44	2854.67	2840.32	2822.05	2793.26	2762.36	2729.28	2693.9	2656.12	2616.2	2573.65	2528.39	2480.34
residential buildings	Global South	System-wide GHG, Mt CO2-eq	SSP2	Base	more intense use	2577.53	2557.2	2568.93	2577.85	2580.42	2573.12	2563.89	2553.79	2542.81	2531.01	2517.85	2503.8	2489.05	2473.87	2458.62	2436.88	2414.23	2390.7	2366.65	2342.47	2318.68	2295.51	2273.31	2252.4	2233.09	2214.41	2196.85	2180.46	2165.21	2151.09	2138.56	2127.06	2116.52	2106.89	2098.05	2084.77	2074.04	2065.87	2060.18	2056.88	2056.15	2082.76	2050.87	2018.38
residential buildings	Global South	System-wide GHG, Mt CO2-eq	SSP2	RCP2_6	total, no ME	2597.56	2594.9	2648.9	2700.96	2750.08	2759.55	2766.38	2770.74	2772.08	2770.05	2762.81	2751.14	2735.07	2714.8	2690.67	2625.16	2555.79	2482.29	2404.95	2324.14	2241.25	2155.81	2068.29	1979.12	1888.7	1784.65	1681.52	1579.56	1478.97	1379.93	1283.31	1188.59	1106.35	1040.35	986.164	938.361	893.925	850.063	806.796	764.119	722.991	682.392	642.331	602.813
residential buildings	Global South	System-wide GHG, Mt CO2-eq	SSP2	RCP2_6	higher yields	2597.53	2594.8	2648.68	2700.53	2749.33	2758.31	2764.5	2768.06	2768.45	2765.3	2756.8	2743.7	2726.04	2704.04	2678.01	2610.49	2538.99	2463.29	2383.71	2300.64	2215.53	2127.99	2038.52	1947.63	1855.81	1750.56	1646.24	1543.15	1441.46	1341.39	1243.82	1148.24	1065.25	998.619	943.919	895.741	851.026	806.934	763.49	720.689	679.493	638.88	598.863	559.446
residential buildings	Global South	System-wide GHG, Mt CO2-eq	SSP2	RCP2_6	re-use & LTE	2563.94	2561.16	2614.95	2666.64	2715.16	2723.73	2729.35	2732.2	2731.72	2727.54	2717.84	2703.38	2684.2	2660.51	2632.64	2563.14	2489.54	2411.6	2329.67	2244.16	2156.54	2066.44	1974.4	1880.98	1786.72	1678.98	1571.95	1465.9	1361	1257.45	1156.1	1056.43	969.023	897.635	837.727	783.977	733.315	682.893	632.732	582.828	534.146	485.673	437.429	389.435
residential buildings	Global South	System-wide GHG, Mt CO2-eq	SSP2	RCP2_6	material subst.	2572.41	2558.23	2599.88	2639.12	2675.12	2671.3	2664.56	2655.06	2642.28	2625.86	2604.01	2577.51	2546.4	2510.88	2471.31	2391.89	2309.06	2222.72	2133.23	2041.1	1947.81	1853.01	1757.3	1661.21	1565.3	1456.99	1350.28	1245.31	1142.16	1040.91	942.337	845.818	761.846	694.111	637.295	586.638	539.053	491.678	444.533	397.612	351.882	306.329	260.974	215.842
residential buildings	Global South	System-wide GHG, Mt CO2-eq	SSP2	RCP2_6	light design	2564.13	2542.94	2577.04	2608.26	2635.72	2622.8	2606.45	2586.92	2563.83	2536.96	2504.6	2467.65	2426.23	2380.63	2331.27	2243.09	2152.26	2058.81	1963.22	1866.08	1768.97	1671.62	1574.69	1478.79	1384.52	1278.82	1175.07	1073.37	973.773	876.347	781.84	689.62	610.164	547.15	495.032	449.255	406.738	364.605	322.871	281.528	241.536	201.878	162.569	123.63
residential buildings	Global South	System-wide GHG, Mt CO2-eq	SSP2	RCP2_6	more intense use	2546.99	2525.8	2540.02	2552.39	2559.21	2524.35	2484.91	2441.38	2393.59	2341.56	2283.88	2221.64	2155.17	2084.99	2011.7	1903.73	1794.82	1685.19	1575.5	1466.49	1359.74	1255.18	1153.51	1055.41	961.499	860.715	764.891	674.153	588.557	508.135	433.48	363.977	308.03	268.314	239.743	219.179	204.23	191.888	182.024	174.466	169.824	185.357	158.037	132.201
residential buildings	G7	System-wide GHG, Mt CO2-eq	LED	Base	total, no ME	1795.23	1761.95	1726.7	1686.12	1639.62	1589.76	1536.54	1481.19	1424.23	1365.97	1306.1	1246.34	1186.46	1126.8	1067.85	1010.63	953.217	895.738	838.557	782.017	725.962	671.214	618.078	567.145	518.472	482.191	449.636	418.458	388.888	361.015	334.998	310.831	288.578	268.291	250.021	231.635	216.077	204.103	198.328	197.19	199.746	206.704	217.709	232.708
residential buildings	G7	System-wide GHG, Mt CO2-eq	LED	Base	higher yields	1795.19	1761.84	1726.46	1685.66	1638.82	1588.47	1534.66	1478.56	1420.73	1361.49	1300.62	1239.71	1178.59	1117.62	1057.3	998.661	939.849	880.997	822.505	764.742	707.585	651.884	598.035	546.799	497.762	460.822	426.94	396.665	368.109	341.338	316.5	293.576	272.619	253.673	236.773	219.677	205.149	193.549	186.225	182.906	182.945	186.569	193.507	207.401
residential buildings	G7	System-wide GHG, Mt CO2-eq	LED	Base	re-use & LTE	1794.21	1760.81	1725.37	1684.47	1637.46	1586.87	1532.74	1476.27	1417.99	1358.24	1297.1	1235.63	1173.91	1112.29	1051.29	991.952	932.448	872.929	813.812	755.481	697.828	641.719	587.559	536.092	486.944	449.85	415.603	385.036	356.217	329.239	304.249	281.228	260.232	241.305	224.485	207.514	193.179	181.748	174.423	171.048	171.15	174.747	181.618	195.301
residential buildings	G7	System-wide GHG, Mt CO2-eq	LED	Base	material subst.	1793.78	1759.85	1723.91	1682.6	1635.34	1584.63	1530.49	1474.05	1415.8	1356.94	1296.32	1234.86	1173.13	1111.49	1050.46	991.092	931.55	871.989	812.826	754.444	696.735	640.563	586.31	534.711	485.41	448.135	413.695	382.958	353.999	326.91	301.839	278.801	257.858	239.293	223.114	206.667	192.533	180.792	171.947	168.199	167.827	170.846	176.964	189.769
residential buildings	G7	System-wide GHG, Mt CO2-eq	LED	Base	light design	1793.33	1759.14	1722.95	1681.45	1634.03	1583.24	1529.07	1472.63	1414.62	1355.91	1295.3	1233.85	1172.12	1110.46	1049.37	989.915	930.291	870.675	811.485	753.11	695.446	639.359	585.227	533.78	484.67	447.519	413.063	382.331	353.387	326.323	301.291	278.385	258.012	239.739	223.596	207.186	193.088	181.379	172.474	167.342	166.55	169	174.504	186.62
residential buildings	G7	System-wide GHG, Mt CO2-eq	LED	Base	more intense use	1793.33	1759.14	1722.95	1681.45	1634.03	1583.24	1529.07	1472.63	1414.62	1355.91	1295.3	1233.85	1172.12	1110.46	1049.37	989.915	930.291	870.675	811.485	753.11	695.446	639.359	585.227	533.78	484.67	447.519	413.063	382.331	353.387	326.323	301.291	278.385	258.012	239.739	223.596	207.186	193.088	181.379	172.474	167.342	166.55	169	174.504	186.62
residential buildings	G7	System-wide GHG, Mt CO2-eq	LED	RCP2_6	total, no ME	1779.71	1745.5	1709.3	1667.07	1617.87	1530.56	1437.89	1341.63	1242.99	1142.93	1042.11	941.647	842.659	745.849	652.107	593.89	536.754	480.976	426.805	374.599	324.056	276.201	231.41	194.707	162.425	133.434	109.345	87.8136	68.9793	52.8344	39.4661	28.821	20.7274	15.1783	13.3037	15.0101	17.9399	21.7997	29.4279	40.5114	52.8752	67.3154	83.4427	101.181
residential buildings	G7	System-wide GHG, Mt CO2-eq	LED	RCP2_6	higher yields	1779.67	1745.39	1709.06	1666.61	1617.07	1529.28	1436.01	1339	1239.48	1138.42	1036.5	934.841	834.556	736.368	641.358	581.677	523.074	465.856	410.301	356.8	305.084	256.209	210.598	173.407	140.722	111.024	85.7039	66.7737	50.7197	37.5206	27.2439	19.8175	15.0527	12.9272	13.3935	15.1048	18.0264	21.8709	27.8594	35.34	43.6043	53.0987	63.5235	75.9738
residential buildings	G7	System-wide GHG, Mt CO2-eq	LED	RCP2_6	re-use & LTE	1778.68	1744.36	1707.98	1665.42	1615.71	1527.68	1434.1	1336.71	1236.75	1135.19	1032.72	930.458	829.513	730.87	635.429	575.051	515.756	457.87	401.688	347.616	295.402	246.116	200.182	162.75	129.946	100.1	74.4458	55.2248	38.9321	25.5538	15.165	7.67748	3.90239	3.0657	4.93663	7.42084	10.2964	13.5766	17.5279	24.0608	32.4136	41.9106	52.2987	64.5652
residential buildings	G7	System-wide GHG, Mt CO2-eq	LED	RCP2_6	material subst.	1778.25	1743.4	1706.51	1663.55	1613.58	1525.43	1431.83	1334.49	1234.56	1133.02	1030.58	928.693	828.377	730.057	634.588	574.175	514.841	456.912	400.683	346.559	294.286	244.936	198.908	161.344	128.388	98.3603	72.5109	53.1195	36.6842	23.2568	13.6791	7.19272	3.51416	2.68147	4.48188	6.89976	9.72495	12.964	17.1354	22.079	29.3346	38.1178	47.7605	59.1651
residential buildings	G7	System-wide GHG, Mt CO2-eq	LED	RCP2_6	light design	1777.8	1742.69	1705.55	1662.4	1612.29	1524.05	1430.42	1333.07	1233.16	1131.64	1029.24	927.691	827.372	729.027	633.5	572.997	513.581	455.596	399.34	345.223	292.996	243.731	197.822	160.411	127.645	97.7423	71.8769	52.4904	36.0772	23.31	14.0029	7.55047	3.99841	3.16301	4.99335	7.44142	10.2974	13.568	17.6423	22.631	28.0026	36.27	45.2451	55.9563
residential buildings	G7	System-wide GHG, Mt CO2-eq	LED	RCP2_6	more intense use	1777.8	1742.69	1705.55	1662.4	1612.29	1524.05	1430.42	1333.07	1233.16	1131.64	1029.24	927.691	827.372	729.027	633.5	572.997	513.581	455.596	399.34	345.223	292.996	243.731	197.822	160.411	127.645	97.7423	71.8769	52.4904	36.0772	23.31	14.0029	7.55047	3.99841	3.16301	4.99335	7.44142	10.2974	13.568	17.6423	22.631	28.0026	36.27	45.2451	55.9563
residential buildings	G7	System-wide GHG, Mt CO2-eq	SSP1	Base	total, no ME	1865.89	1829.09	1806.05	1780.6	1752.82	1726.43	1695.61	1662.35	1626.86	1589.18	1548.61	1505.97	1461.49	1415.43	1368.13	1319.43	1270.25	1220.92	1171.78	1123.15	1074.76	1027.52	981.603	937.202	894.468	863.125	833.181	804.687	777.686	752.215	728.407	706.169	685.52	666.482	649.106	635.806	623.571	612.353	602.152	592.958	584.837	577.697	571.561	566.425
residential buildings	G7	System-wide GHG, Mt CO2-eq	SSP1	Base	higher yields	1865.85	1828.98	1805.81	1780.14	1752	1725.11	1693.65	1659.6	1623.2	1584.5	1542.82	1498.98	1453.24	1405.87	1357.23	1307.18	1256.65	1206.01	1155.6	1105.78	1056.29	1008.08	961.352	916.318	873.166	841.523	811.277	782.479	755.175	729.401	705.292	682.757	661.814	642.486	624.827	611.251	598.748	587.272	576.822	567.391	559.044	551.691	545.356	540.035
residential buildings	G7	System-wide GHG, Mt CO2-eq	SSP1	Base	re-use & LTE	1863.98	1827.07	1803.84	1778.06	1749.76	1722.63	1690.85	1656.43	1619.59	1580.4	1538.18	1493.77	1447.43	1399.43	1350.15	1299.46	1248.29	1197.02	1146.02	1095.63	1045.64	996.969	949.859	904.529	861.18	829.389	798.992	770.041	742.584	716.654	692.388	669.693	648.59	629.1	611.275	597.528	584.851	573.197	562.567	552.952	544.417	536.871	530.337	524.812
residential buildings	G7	System-wide GHG, Mt CO2-eq	SSP1	Base	material subst.	1863.73	1826.48	1802.89	1776.78	1748.17	1720.75	1688.69	1653.99	1616.86	1577.35	1534.8	1490.06	1443.4	1395.1	1345.52	1294.53	1243.07	1191.5	1140.2	1089.52	1039.22	990.262	942.863	897.251	853.623	821.56	790.898	761.692	733.993	707.84	683.37	660.495	639.241	619.636	601.734	587.922	575.173	563.441	552.724	543.013	534.378	526.726	520.072	514.412
residential buildings	G7	System-wide GHG, Mt CO2-eq	SSP1	Base	light design	1863.15	1825.57	1801.62	1775.14	1746.13	1718.25	1685.7	1650.49	1612.8	1572.71	1529.58	1484.27	1437.06	1388.23	1338.17	1286.73	1234.85	1182.92	1131.31	1080.37	1029.89	980.806	933.36	887.78	844.269	812.371	781.882	752.855	725.339	699.37	675.083	652.388	631.311	611.877	594.138	580.487	567.906	556.35	545.814	536.29	527.85	520.399	514.183	509.035
residential buildings	G7	System-wide GHG, Mt CO2-eq	SSP1	Base	more intense use	1862.08	1824.5	1790.23	1754.8	1716.74	1676.54	1633.6	1588.19	1541.07	1491.69	1439.67	1385.98	1330.94	1274.91	1218.29	1161.12	1105.52	1050.79	996.244	943.068	891.024	841.057	793.397	748.257	705.818	674.549	645.247	619.032	594.626	571.25	549.876	530.379	512.765	497.044	483.243	473.643	466.171	464.117	460.458	458.507	458.234	465.123	460.222	456.601
residential buildings	G7	System-wide GHG, Mt CO2-eq	SSP1	RCP2_6	total, no ME	1850.64	1815.79	1794.8	1770.73	1743.28	1701.48	1653.35	1601.07	1545.18	1486.1	1424.13	1359.68	1293.29	1225.44	1156.71	1104.25	1051.39	998.595	946.332	895.023	844.112	795.023	748.02	703.359	661.264	614.904	571.917	532.337	496.176	463.418	434.17	408.219	385.495	365.918	349.409	331.974	317.56	303.466	289.688	276.187	262.734	249.472	236.408	223.503
residential buildings	G7	System-wide GHG, Mt CO2-eq	SSP1	RCP2_6	higher yields	1850.6	1815.68	1794.55	1770.27	1742.47	1700.16	1651.39	1598.31	1541.51	1481.39	1418.28	1352.6	1284.9	1215.69	1145.55	1091.67	1037.38	983.18	929.554	876.951	824.843	774.686	726.774	681.398	638.818	592.1	548.761	508.838	472.343	439.264	409.71	383.471	360.479	340.656	323.928	306.293	291.689	277.41	263.452	249.775	236.151	222.724	209.499	196.439
residential buildings	G7	System-wide GHG, Mt CO2-eq	SSP1	RCP2_6	re-use & LTE	1848.73	1813.77	1792.58	1768.19	1740.22	1697.68	1648.59	1595.14	1537.89	1477.28	1413.63	1347.36	1279.04	1209.18	1138.38	1083.82	1028.87	974.013	919.759	866.565	813.919	763.287	714.979	669.3	626.524	579.683	536.224	496.185	459.581	426.398	396.745	370.412	347.332	327.427	310.62	292.915	278.241	263.887	249.848	236.085	222.369	208.843	195.511	182.335
residential buildings	G7	System-wide GHG, Mt CO2-eq	SSP1	RCP2_6	material subst.	1848.49	1813.18	1791.63	1766.9	1738.63	1695.79	1646.43	1592.7	1535.15	1474.22	1410.24	1343.64	1275.01	1204.84	1133.74	1078.93	1023.73	968.63	914.14	860.718	807.851	757.007	708.497	662.628	619.671	572.668	529.06	488.887	452.167	418.887	389.158	362.772	339.666	319.762	302.986	285.329	270.697	256.378	242.367	228.623	214.922	201.405	188.073	174.883
residential buildings	G7	System-wide GHG, Mt CO2-eq	SSP1	RCP2_6	light design	1847.91	1812.27	1790.37	1765.27	1736.6	1693.3	1643.45	1589.2	1531.1	1469.59	1405.03	1337.87	1268.68	1197.99	1126.4	1071.16	1015.57	960.14	905.367	851.723	798.697	747.765	699.241	653.437	610.628	563.826	520.425	480.466	443.961	410.9	381.386	355.214	332.318	312.62	296.196	278.98	264.579	250.501	236.729	223.224	209.763	196.484	183.386	170.423
residential buildings	G7	System-wide GHG, Mt CO2-eq	SSP1	RCP2_6	more intense use	1846.83	1811.19	1779.09	1745.2	1707.67	1652.45	1592.68	1528.83	1462	1392.07	1319.63	1245.25	1169.56	1093.15	1016.66	956.714	897.716	839.788	782.31	726.62	672.782	621.77	573.724	528.932	487.638	443.695	403.678	368.545	337.112	308.637	283.94	262.785	245.082	230.735	219.651	209.127	201.904	199.075	194.205	190.153	186.629	188.605	179.256	170.277
residential buildings	G7	System-wide GHG, Mt CO2-eq	SSP2	Base	total, no ME	1966.43	1953.14	1944.61	1934.4	1922.43	1911.24	1897.48	1881.1	1862.23	1840.77	1815.81	1788.1	1757.79	1725	1690	1654.38	1617.47	1579.63	1541.16	1502.36	1462.78	1423.48	1384.63	1346.4	1308.97	1291.9	1276.25	1262.22	1249.87	1239.27	1230.64	1223.89	1219.09	1216.31	1215.7	1208.59	1200.37	1190.36	1178.46	1164.54	1148.56	1130.3	1109.69	1086.61
residential buildings	G7	System-wide GHG, Mt CO2-eq	SSP2	Base	higher yields	1966.38	1953.03	1944.36	1933.92	1921.59	1909.89	1895.46	1878.27	1858.46	1835.97	1809.86	1780.94	1749.36	1715.25	1678.9	1641.94	1603.69	1564.54	1524.83	1484.87	1444.24	1404.01	1364.38	1325.57	1287.77	1270.44	1254.54	1240.24	1227.62	1216.74	1207.83	1200.79	1195.7	1192.63	1191.73	1184.32	1175.81	1165.53	1153.38	1139.22	1123.02	1104.56	1083.76	1060.51
residential buildings	G7	System-wide GHG, Mt CO2-eq	SSP2	Base	re-use & LTE	1964.52	1951.12	1942.39	1931.85	1919.35	1907.4	1892.66	1875.09	1854.85	1831.86	1805.22	1775.72	1743.54	1708.81	1671.82	1634.22	1595.35	1555.59	1515.29	1474.78	1433.65	1392.98	1352.99	1313.89	1275.9	1258.43	1242.37	1227.92	1215.14	1204.1	1195.02	1187.81	1182.54	1179.28	1178.19	1170.58	1161.88	1151.39	1139.03	1124.65	1108.22	1089.52	1068.48	1044.97
residential buildings	G7	System-wide GHG, Mt CO2-eq	SSP2	Base	material subst.	1964.37	1950.76	1941.8	1931.03	1918.31	1906.14	1891.16	1873.35	1852.84	1829.56	1802.61	1772.81	1740.31	1705.27	1667.98	1630.08	1590.9	1550.86	1510.29	1469.52	1428.15	1387.26	1347.07	1307.81	1269.67	1252.06	1235.86	1221.23	1208.26	1197.01	1187.7	1180.25	1174.74	1171.25	1169.92	1162.09	1153.21	1142.63	1130.25	1115.92	1099.62	1081.12	1060.35	1037.18
residential buildings	G7	System-wide GHG, Mt CO2-eq	SSP2	Base	light design	1963.79	1949.81	1940.43	1929.17	1915.89	1903.06	1887.35	1868.74	1847.36	1823.18	1795.33	1764.63	1731.27	1695.42	1657.39	1618.82	1579.06	1538.53	1497.56	1456.49	1414.94	1373.97	1333.83	1294.73	1256.88	1239.63	1223.75	1209.39	1196.64	1185.56	1176.37	1168.98	1163.47	1159.93	1158.48	1150.5	1141.58	1131.11	1118.98	1105.05	1089.29	1071.48	1051.53	1029.33
residential buildings	G7	System-wide GHG, Mt CO2-eq	SSP2	Base	more intense use	1962.46	1948.47	1926.97	1904.9	1880.4	1856.08	1828.7	1798.35	1765.27	1729.52	1690.34	1648.65	1604.71	1558.79	1511.26	1463.8	1415.82	1367.81	1320.13	1273.16	1226.54	1181.35	1137.82	1096.29	1057.32	1038.03	1020.47	1004.74	990.927	979.135	969.554	962.095	957.123	954.442	955.016	950.838	946.994	943.047	938.972	934.715	930.276	933.699	917.068	899.218
residential buildings	G7	System-wide GHG, Mt CO2-eq	SSP2	RCP2_6	total, no ME	1949.54	1935.9	1927.94	1918.32	1906.68	1877.04	1842.84	1804.05	1761.07	1714.03	1662.98	1608.17	1549.98	1488.75	1424.92	1368.03	1310.29	1252.16	1194.05	1136.33	1077.95	1020.68	964.743	910.336	857.644	802.557	750.423	701.366	655.385	612.461	572.805	536.1	502.289	471.306	451.601	442.015	433.995	424.622	413.755	401.245	386.793	370.589	352.626	332.876
residential buildings	G7	System-wide GHG, Mt CO2-eq	SSP2	RCP2_6	higher yields	1949.49	1935.78	1927.69	1917.84	1905.84	1875.68	1840.81	1801.21	1757.28	1709.18	1656.95	1600.88	1541.36	1478.74	1413.47	1355.13	1295.94	1236.38	1176.9	1117.87	1058.28	999.942	943.09	887.97	834.798	779.359	726.876	677.471	631.147	587.887	547.903	510.882	476.768	445.498	425.524	415.684	407.425	397.826	386.744	374.032	359.392	343.012	324.886	304.987
residential buildings	G7	System-wide GHG, Mt CO2-eq	SSP2	RCP2_6	re-use & LTE	1947.63	1933.88	1925.72	1915.77	1903.6	1873.2	1838.01	1798.03	1753.66	1705.06	1652.29	1595.62	1535.48	1472.21	1406.28	1347.27	1287.41	1227.21	1167.1	1107.5	1047.38	988.588	931.355	875.947	822.593	767.035	714.433	664.915	618.481	575.115	535.028	497.907	463.696	432.331	412.25	402.306	393.942	384.231	373.032	360.196	345.424	328.905	310.632	290.578
residential buildings	G7	System-wide GHG, Mt CO2-eq	SSP2	RCP2_6	material subst.	1947.48	1933.52	1925.13	1914.95	1902.56	1871.93	1836.51	1796.29	1751.64	1702.75	1649.68	1592.71	1532.25	1468.67	1402.43	1343.15	1283.04	1222.6	1162.28	1102.48	1042.2	983.258	925.909	870.412	816.993	761.39	708.732	659.141	612.621	569.16	528.97	491.742	457.427	425.966	405.782	395.742	387.322	377.61	366.457	353.713	339.077	322.733	304.669	284.852
residential buildings	G7	System-wide GHG, Mt CO2-eq	SSP2	RCP2_6	light design	1946.9	1932.56	1923.76	1913.1	1900.14	1868.86	1832.71	1791.68	1746.18	1696.39	1642.4	1584.54	1523.22	1458.83	1391.85	1331.94	1271.27	1210.38	1149.69	1089.63	1029.21	970.232	912.968	857.677	804.588	749.375	697.072	647.79	601.532	558.282	518.252	481.131	446.871	415.41	395.16	385.033	376.633	367.075	356.208	343.881	329.792	314.126	296.862	277.967
residential buildings	G7	System-wide GHG, Mt CO2-eq	SSP2	RCP2_6	more intense use	1945.57	1931.23	1910.44	1889.17	1865.25	1822.9	1775.65	1723.66	1667.42	1607.27	1543.4	1476.24	1406.33	1334.13	1260.21	1194.03	1127.96	1062.55	998.251	935.494	873.376	813.621	756.469	702.247	651.112	599.156	550.894	506.731	466.023	428.758	395.08	364.673	337.73	313.936	300.232	295.841	294.261	292.792	291.019	288.821	285.945	289.072	275.713	261.462
residential buildings	China	System-wide GHG, Mt CO2-eq	LED	Base	total, no ME	2057.45	1961.97	1895.28	1822.97	1744.99	1675.45	1602.71	1527.69	1450.79	1372.5	1295.58	1218.55	1142.01	1066.74	993.597	915.602	841.374	771.652	707.107	650.14	599.504	554.633	515.591	482.285	454.494	432.809	415.077	400.681	389.137	379.96	373.065	367.619	363.229	359.544	356.136	360.907	366.112	371.836	377.934	384.305	390.442	396.758	403.236	410.869
residential buildings	China	System-wide GHG, Mt CO2-eq	LED	Base	higher yields	2057.24	1961.4	1894.07	1820.7	1741.14	1669.43	1594.04	1516.01	1435.88	1354.26	1274.3	1194.1	1114.49	1036.31	960.447	879.894	803.241	731.189	665.403	606.337	553.485	507.488	468.475	434.58	405.644	382.382	362.915	346.755	333.494	322.72	314.412	307.794	302.524	298.288	294.684	299.553	304.766	310.329	316.113	322.023	327.556	333.121	338.697	344.284
residential buildings	China	System-wide GHG, Mt CO2-eq	LED	Base	re-use & LTE	2039.11	1943.09	1875.41	1801.46	1721.01	1648.07	1571.14	1491.36	1409.32	1325.7	1243.73	1161.56	1080.04	1000.03	922.432	840.252	762.024	690.196	624.578	564.082	509.739	462.592	422.034	386.581	356.124	331.265	310.012	291.902	276.55	263.57	252.966	243.985	236.306	229.638	223.601	225.916	228.603	231.688	235.058	238.629	241.909	245.319	248.844	252.488
residential buildings	China	System-wide GHG, Mt CO2-eq	LED	Base	material subst.	2040.79	1934.98	1857.89	1775.48	1687.76	1608.87	1527.2	1443.79	1359.2	1274.04	1195.15	1119.62	1044.43	970.342	898.135	820.731	746.636	676.444	610.669	549.72	494.58	446.254	404.124	366.71	333.928	306.521	282.577	261.72	243.63	227.983	214.84	203.498	193.677	185.119	177.471	178.442	179.799	181.515	183.484	185.63	187.461	189.397	191.418	193.519
residential buildings	China	System-wide GHG, Mt CO2-eq	LED	Base	light design	2036.11	1927.36	1847.62	1763.01	1673.51	1593.25	1510.58	1426.55	1341.68	1259.26	1184.09	1108.68	1033.74	960.018	888.242	811.299	737.666	667.904	602.501	541.847	486.914	438.704	396.721	359.5	326.766	299.222	275.102	254.062	235.795	219.989	206.721	195.295	185.444	176.92	169.376	170.525	172.079	174.003	176.194	178.577	180.656	182.852	185.139	187.512
residential buildings	China	System-wide GHG, Mt CO2-eq	LED	Base	more intense use	2036.11	1927.36	1847.62	1763.01	1673.51	1593.25	1510.58	1426.55	1341.68	1259.26	1184.09	1108.68	1033.74	960.018	888.242	811.299	737.666	667.904	602.501	541.847	486.914	438.704	396.721	359.5	326.766	299.222	275.102	254.062	235.795	219.989	206.721	195.295	185.444	176.92	169.376	170.525	172.079	174.003	176.194	178.577	180.656	182.852	185.139	187.512
residential buildings	China	System-wide GHG, Mt CO2-eq	LED	RCP2_6	total, no ME	1961.05	1873.07	1814.47	1749.28	1677.24	1578.26	1472.33	1360.79	1244.59	1124.78	1005.43	884.595	763.364	642.909	524.453	451.617	383.35	320.356	263.245	213.377	170.398	135.658	109.585	89.1653	73.9474	66.071	62.1625	61.6049	63.903	68.5745	75.4218	83.881	94.0471	108.129	116.873	125.966	135.634	145.234	154.663	163.853	172.894	181.659	190.182	198.864
residential buildings	China	System-wide GHG, Mt CO2-eq	LED	RCP2_6	higher yields	1960.84	1872.5	1813.26	1747.01	1673.41	1572.26	1463.68	1349.12	1229.67	1106.48	984.039	859.97	735.569	612.1	490.796	415.315	344.538	279.126	219.686	168.521	123.214	86.154	59.2397	39.0728	23.5803	15.0254	10.29	8.87312	10.3425	14.2745	20.5251	28.5779	38.5727	52.7853	61.86	70.8304	79.6543	88.2922	96.6603	104.704	112.518	119.978	127.11	134.006
residential buildings	China	System-wide GHG, Mt CO2-eq	LED	RCP2_6	re-use & LTE	1942.72	1854.18	1794.6	1727.77	1653.29	1550.94	1440.87	1324.65	1203.41	1078.4	954.158	828.361	702.336	577.363	454.674	377.768	305.621	239.492	181.336	128.887	82.2444	43.7776	15.8596	-5.71816	-22.5738	-32.5849	-38.9453	-42.1358	-42.5675	-40.6437	-36.4911	-30.6155	-22.8894	-11.1782	-4.32287	2.46104	9.14151	15.6922	22.0427	28.1497	34.1191	39.8338	45.329	50.7035
residential buildings	China	System-wide GHG, Mt CO2-eq	LED	RCP2_6	material subst.	1944.39	1846.01	1776.95	1701.62	1619.81	1511.51	1396.69	1276.83	1153.03	1026.45	903.721	784.501	664.758	545.665	428.347	356.372	288.386	224.972	166.616	113.678	66.2065	26.5416	-2.95895	-26.5012	-45.6797	-58.2759	-67.3228	-73.2475	-76.4005	-77.1265	-75.4967	-71.9696	-66.3771	-56.552	-51.3115	-45.9325	-40.6551	-35.5351	-30.6328	-25.9847	-21.4817	-17.2442	-13.2427	-9.38717
residential buildings	China	System-wide GHG, Mt CO2-eq	LED	RCP2_6	light design	1939.71	1838.38	1766.69	1689.15	1605.57	1495.89	1380.08	1259.6	1135.53	1010.2	892.671	773.556	654.056	535.311	418.408	346.887	279.357	216.369	158.381	105.736	58.47	18.9215	-10.5453	-34.0014	-53.1692	-65.86	-75.071	-81.1691	-84.4895	-85.3634	-83.8491	-80.393	-74.8153	-64.9336	-59.5765	-54.014	-48.5326	-43.1969	-38.0654	-33.1742	-28.4152	-23.911	-19.6352	-15.5015
residential buildings	China	System-wide GHG, Mt CO2-eq	LED	RCP2_6	more intense use	1939.71	1838.38	1766.69	1689.15	1605.57	1495.89	1380.08	1259.6	1135.53	1010.2	892.671	773.556	654.056	535.311	418.408	346.887	279.357	216.369	158.381	105.736	58.47	18.9215	-10.5453	-34.0014	-53.1692	-65.86	-75.071	-81.1691	-84.4895	-85.3634	-83.8491	-80.393	-74.8153	-64.9336	-59.5765	-54.014	-48.5326	-43.1969	-38.0654	-33.1742	-28.4152	-23.911	-19.6352	-15.5015
residential buildings	China	System-wide GHG, Mt CO2-eq	SSP1	Base	total, no ME	2093.21	2047.38	1988.95	1929.31	1867.7	1833.36	1796.54	1757.2	1715.44	1671.48	1628.15	1583.24	1537.26	1490.77	1444.42	1366.63	1291.03	1218.33	1149.14	1083.95	1024.07	968.816	918.248	872.276	830.685	786.492	745.819	708.291	673.485	640.998	611.093	582.689	555.46	529.12	502.584	505.286	509.572	512.812	514.955	515.95	514.968	512.868	511.129	508.544
residential buildings	China	System-wide GHG, Mt CO2-eq	SSP1	Base	higher yields	2093	2046.8	1987.73	1927.03	1863.82	1827.29	1787.8	1745.42	1700.4	1653.07	1606.36	1558.15	1509.02	1459.56	1410.42	1330.01	1251.92	1176.82	1105.27	1037.74	975.497	917.925	865.139	817.058	773.591	727.554	684.817	645.066	607.942	573.086	540.795	510.09	480.693	452.36	424.655	427.185	430.949	433.912	436.034	437.261	437.718	437.868	437.222	435.804
residential buildings	China	System-wide GHG, Mt CO2-eq	SSP1	Base	re-use & LTE	2075.57	2029.19	1969.78	1908.5	1844.42	1806.67	1765.65	1721.5	1674.57	1625.23	1576.49	1526.28	1475.19	1423.85	1372.91	1290.87	1211.2	1134.52	1061.36	992.158	928.158	868.741	814.024	763.968	718.532	670.447	625.406	583.123	543.268	505.507	470.165	436.289	403.625	372.781	344.364	345.36	347.039	348.061	348.365	347.906	345.858	343.067	339.552	335.352
residential buildings	China	System-wide GHG, Mt CO2-eq	SSP1	Base	material subst.	2081.44	2028.18	1962.37	1895.08	1825.41	1782.53	1736.92	1688.76	1638.39	1586.2	1535.2	1483.26	1430.96	1378.83	1327.44	1245.17	1165.39	1088.62	1015.31	945.804	882.069	824.96	772.152	723.63	679.391	632.234	587.936	546.264	506.953	469.731	434.985	401.808	369.991	340.173	311.952	311.749	312.145	311.991	311.239	309.849	306.992	303.517	299.44	294.794
residential buildings	China	System-wide GHG, Mt CO2-eq	SSP1	Base	light design	2077.26	2020.87	1952.21	1882.22	1809.98	1764.66	1716.79	1666.6	1614.49	1560.87	1508.76	1456.04	1403.25	1350.9	1299.53	1217.44	1137.97	1061.58	990.548	924.611	863.464	806.471	753.76	705.324	661.18	614.084	569.767	528.022	488.606	451.272	416.43	383.192	351.367	321.611	293.534	293.443	293.92	293.948	293.482	292.48	290.109	287.215	283.807	279.91
residential buildings	China	System-wide GHG, Mt CO2-eq	SSP1	Base	more intense use	2066.96	2010.57	1923.64	1838.45	1751.32	1691.3	1629.01	1564.72	1498.86	1431.87	1366.73	1301.42	1236.76	1178.45	1121.59	1036.31	954.286	876.107	802.272	733.188	672.237	618.545	569.501	525.106	485.283	444.018	406.456	372.335	341.352	313.197	288.08	265.167	244.189	224.897	206.366	210.704	215.81	220.826	225.692	230.353	234.141	241.406	239.542	237.351
residential buildings	China	System-wide GHG, Mt CO2-eq	SSP1	RCP2_6	total, no ME	2001.21	1962.57	1912.34	1860.1	1804.79	1734.55	1659.07	1578.55	1493.52	1404.57	1315.78	1224.31	1131.02	1036.82	942.658	874.346	808.665	746.364	688.062	634.254	585.032	540.85	501.76	467.677	438.39	409.907	385.684	365.298	348.283	334.188	323.035	313.851	306.25	299.883	294.839	289.903	286.98	283.116	278.31	272.557	266.144	259.11	251.537	250.063
residential buildings	China	System-wide GHG, Mt CO2-eq	SSP1	RCP2_6	higher yields	2001	1961.99	1911.13	1857.83	1800.93	1728.5	1650.34	1566.78	1478.45	1386.07	1293.84	1198.97	1102.42	1005.1	907.992	836.92	768.609	703.767	642.966	586.666	534.942	488.306	446.873	410.574	379.326	348.933	322.594	299.955	280.619	264.181	250.708	239.788	233.017	227.553	223.515	218.473	214.449	209.767	204.438	198.715	192.907	186.473	179.458	178.801
residential buildings	China	System-wide GHG, Mt CO2-eq	SSP1	RCP2_6	re-use & LTE	1983.58	1944.38	1893.17	1839.3	1781.53	1707.91	1628.28	1543.04	1452.92	1358.69	1264.61	1167.94	1069.66	970.725	872.077	799.494	729.715	663.413	601.129	543.294	489.964	441.653	398.478	360.408	327.411	295.215	266.851	241.993	220.27	201.304	185.185	173.211	163.862	156.044	150.862	144.173	138.068	131.366	124.053	116.129	107.874	99.0658	89.7589	86.8635
residential buildings	China	System-wide GHG, Mt CO2-eq	SSP1	RCP2_6	material subst.	1989.44	1943.33	1885.69	1825.77	1762.38	1683.62	1599.39	1510.11	1416.53	1319.42	1223.03	1124.59	1025.03	925.22	826.034	753.661	684.242	618.342	556.408	498.792	445.493	399.523	358.604	322.358	290.794	259.731	232.244	208.052	186.834	168.262	152.469	140.787	131.722	123.946	117.59	109.66	102.237	94.3289	85.9394	77.0718	68.0094	58.5278	48.6784	45.3246
residential buildings	China	System-wide GHG, Mt CO2-eq	SSP1	RCP2_6	light design	1985.26	1936.02	1875.53	1812.91	1746.96	1665.76	1579.27	1487.96	1392.64	1294.1	1196.6	1097.36	997.303	897.26	798.07	726.006	657.015	591.609	530.471	476.44	426.431	380.952	340.13	303.972	272.506	241.508	214.009	189.749	168.433	149.756	133.874	122.139	113.075	105.368	99.1633	91.3432	83.9993	76.272	68.167	59.6861	51.1096	42.2084	33.0271	30.4277
residential buildings	China	System-wide GHG, Mt CO2-eq	SSP1	RCP2_6	more intense use	1974.96	1925.72	1847.19	1769.66	1689.17	1594.03	1494.29	1390.55	1283.7	1174.67	1067.71	960.226	853.429	751.216	653.354	581.637	513.327	449.015	389.169	334.162	284.028	240.371	205.558	175.448	149.955	125.643	105.304	88.6232	75.2496	64.8185	57.3425	52.0555	48.6335	46.7712	46.5159	45.318	44.7085	43.9208	42.9189	41.6666	40.3497	41.6731	35.6532	34.774
residential buildings	China	System-wide GHG, Mt CO2-eq	SSP2	Base	total, no ME	2489.71	2414.35	2378.68	2341.09	2301.65	2275.94	2247.54	2216.18	2181.75	2144.24	2106.86	2066.78	2024.38	1980.1	1934.5	1875.58	1816.35	1757.53	1699.69	1643.34	1590.28	1539.39	1490.76	1444.35	1400	1359.95	1321.46	1284.17	1247.71	1211.7	1176.78	1141.66	1106.08	1070	1032.66	1026.23	1027.88	1028.49	1028.11	1026.68	1023.03	1018.33	1013.06	1007.55
residential buildings	China	System-wide GHG, Mt CO2-eq	SSP2	Base	higher yields	2489.49	2413.76	2377.44	2338.77	2297.7	2269.75	2238.62	2204.16	2166.39	2125.42	2084.58	2041.12	1995.48	1948.13	1899.65	1838	1776.17	1714.82	1654.48	1595.61	1540	1486.51	1435.3	1386.41	1339.79	1297.48	1256.47	1216.46	1177.13	1138.37	1100.69	1062.83	1024.6	985.833	945.955	938.064	937.814	936.721	934.862	932.34	928.824	924.559	919.552	913.835
residential buildings	China	System-wide GHG, Mt CO2-eq	SSP2	Base	re-use & LTE	2471.95	2396.04	2359.36	2320.11	2278.17	2248.98	2216.32	2180.09	2140.4	2097.43	2054.57	2009.1	1961.5	1912.27	1861.96	1798.56	1735	1671.89	1609.74	1548.95	1491.29	1435.63	1382.13	1330.86	1281.86	1237	1193.12	1149.96	1107.24	1064.84	1023.31	981.415	938.992	895.903	854.74	847.413	843.893	839.681	834.764	829.107	821.569	813.341	804.452	794.953
residential buildings	China	System-wide GHG, Mt CO2-eq	SSP2	Base	material subst.	2476.31	2396.82	2356.61	2313.99	2268.85	2236.69	2201.3	2162.62	2120.76	2075.93	2031.51	1984.78	1936.21	1886.26	1835.47	1771.79	1708.08	1644.91	1582.73	1521.93	1464.25	1408.52	1354.9	1303.45	1254.22	1209.09	1164.94	1121.49	1078.5	1035.86	994.131	954.133	916.755	878.866	840.909	832.979	828.616	823.584	817.887	811.497	803.272	794.41	784.939	774.912
residential buildings	China	System-wide GHG, Mt CO2-eq	SSP2	Base	light design	2472.5	2389.9	2346.52	2300.68	2252.24	2216.68	2177.88	2135.88	2090.9	2043.21	1996.24	1947.33	1896.97	1845.62	1793.82	1729.48	1665.4	1602.1	1539.99	1479.4	1422.03	1366.71	1313.57	1262.67	1214.07	1169.59	1125.99	1083.04	1040.53	1000.29	963.879	927.251	890.284	852.878	815.49	807.676	802.965	797.685	791.85	785.432	777.292	768.625	759.457	749.836
residential buildings	China	System-wide GHG, Mt CO2-eq	SSP2	Base	more intense use	2459.93	2377.33	2314.54	2251.61	2185.61	2132.06	2074.97	2014.49	1950.94	1884.71	1819.28	1752.17	1684.01	1615.41	1547.03	1467.74	1389.88	1314.12	1240.99	1171.17	1106.08	1049.07	996.485	947.541	903.128	866.849	832.759	800.661	770.327	741.525	714.839	689.24	664.552	640.615	616.91	614.875	616.048	617.397	618.91	620.548	621.403	627.814	621.581	614.986
residential buildings	China	System-wide GHG, Mt CO2-eq	SSP2	RCP2_6	total, no ME	2390.48	2321.08	2293.19	2262.96	2230.31	2176.64	2115.96	2047.94	1972.68	1890.4	1805.78	1714.94	1618.58	1517.46	1412.46	1332.45	1252.8	1174.42	1098.06	1024.35	953.501	886.12	822.416	762.467	706.23	657.073	611.263	568.498	528.458	490.822	456.149	423.249	405.295	388.835	374.438	368.205	369.562	370.342	370.575	370.204	369.739	368.828	367.491	365.526
residential buildings	China	System-wide GHG, Mt CO2-eq	SSP2	RCP2_6	higher yields	2390.26	2320.5	2291.95	2260.65	2226.37	2170.48	2107.06	2035.91	1957.27	1871.48	1783.31	1688.97	1589.22	1484.86	1376.77	1293.84	1211.38	1130.27	1051.19	974.732	901.108	830.919	764.426	701.8	643.134	591.579	543.119	497.52	454.538	414.114	376.67	341.081	320.573	303.36	291.99	286.097	285.191	283.93	282.678	281.173	279.828	278.109	276.017	273.569
residential buildings	China	System-wide GHG, Mt CO2-eq	SSP2	RCP2_6	re-use & LTE	2372.72	2302.77	2273.87	2241.99	2206.84	2149.74	2084.82	2011.99	1931.53	1843.85	1753.8	1657.63	1556.12	1450.08	1340.4	1255.9	1171.9	1089.23	1008.56	930.428	855.035	782.978	714.532	649.903	589.244	535.58	484.757	436.57	390.817	347.433	306.878	268.051	244.099	225.561	213.249	205.711	201.774	197.55	193.044	188.234	183.649	178.776	173.637	168.267
residential buildings	China	System-wide GHG, Mt CO2-eq	SSP2	RCP2_6	material subst.	2377.08	2303.53	2271.08	2235.81	2197.44	2137.35	2069.7	1994.4	1911.76	1822.21	1730.58	1633.12	1530.61	1423.81	1313.6	1229.06	1145.18	1062.73	982.339	904.516	829.422	757.633	689.416	624.971	564.458	510.9	460.168	412.069	366.414	323.152	282.756	246.376	225.735	210.325	198.547	190.386	185.588	180.526	175.226	169.669	164.389	158.873	153.145	147.241
residential buildings	China	System-wide GHG, Mt CO2-eq	SSP2	RCP2_6	light design	2373.27	2296.61	2260.99	2222.5	2180.83	2117.34	2046.29	1967.67	1881.91	1789.49	1695.31	1595.66	1491.34	1383.14	1271.89	1186.86	1102.78	1020.39	940.25	862.832	788.255	717.072	649.537	585.854	526.194	473.488	423.526	376.142	331.176	290.593	254.154	219.253	199.031	184.112	172.912	164.868	159.726	154.423	148.991	143.413	138.225	132.914	127.499	122.012
residential buildings	China	System-wide GHG, Mt CO2-eq	SSP2	RCP2_6	more intense use	2360.7	2284.04	2229.24	2173.98	2115.15	2034.44	1946.24	1850.78	1748.67	1640.64	1531.67	1418.38	1301.77	1182.84	1062.64	968.969	877.782	789.871	705.841	626.418	551.583	484.294	424.065	368.697	318.324	277.103	242.595	211.296	182.953	157.3	134.794	114.412	106.599	100.398	96.3592	95.3635	97.1046	99.0174	101.092	103.284	105.989	112.995	109.906	106.791
residential buildings	India	System-wide GHG, Mt CO2-eq	LED	Base	total, no ME	505.206	495.802	501.55	507.388	513.409	519.314	525.131	530.761	536.139	541.206	545.77	549.852	553.396	556.373	558.77	559.239	559.049	558.19	556.693	554.598	551.805	548.52	544.812	540.762	536.45	530.316	524.046	517.715	511.399	505.166	499.009	493.034	487.268	481.726	476.402	468.179	459.933	451.622	443.184	434.56	425.974	417.078	407.832	398.193
residential buildings	India	System-wide GHG, Mt CO2-eq	LED	Base	higher yields	505.201	495.787	501.517	507.324	513.296	519.13	524.852	530.366	535.605	540.51	544.89	548.766	552.08	554.804	556.923	557.091	556.576	555.372	553.509	551.034	547.852	544.175	540.083	535.666	531.022	524.571	517.973	511.304	504.643	498.062	491.556	485.233	479.126	473.251	467.607	459.079	450.548	441.975	433.301	424.47	415.708	407.668	399.29	390.498
residential buildings	India	System-wide GHG, Mt CO2-eq	LED	Base	re-use & LTE	496.023	486.606	492.329	498.122	504.07	509.864	515.528	520.96	526.09	530.857	535.062	538.724	541.78	544.199	545.963	545.729	544.76	543.048	540.626	537.543	533.708	529.34	524.529	519.376	513.995	506.787	499.37	491.818	484.207	476.602	468.996	461.494	454.123	446.897	439.811	429.77	419.635	409.366	398.902	388.188	377.61	367.556	357.042	346.027
residential buildings	India	System-wide GHG, Mt CO2-eq	LED	Base	material subst.	498.421	484.212	484.8	485.353	485.982	486.401	486.645	486.625	486.285	485.578	484.317	482.533	480.175	477.222	473.667	468.191	462.077	455.336	448.018	440.191	431.779	423.023	414.03	404.922	395.831	385.194	374.672	364.371	354.391	344.823	335.683	327.094	319.106	311.747	305.026	295.718	286.515	277.38	268.266	260.426	253.71	247.783	241.666	235.32
residential buildings	India	System-wide GHG, Mt CO2-eq	LED	Base	light design	495.503	479.445	478.166	476.909	475.765	474.438	472.981	471.33	469.451	467.313	464.747	461.794	458.412	454.586	450.314	444.283	437.777	430.809	423.429	415.7	407.546	399.2	390.767	382.365	374.119	364.396	354.783	345.377	336.269	327.544	319.212	311.395	304.139	297.471	291.402	282.752	274.257	265.88	259.28	252.867	246.889	241.738	236.434	230.937
residential buildings	India	System-wide GHG, Mt CO2-eq	LED	Base	more intense use	495.503	479.445	478.166	476.909	475.765	474.438	472.981	471.33	469.451	467.313	464.747	461.794	458.412	454.586	450.314	444.283	437.777	430.809	423.429	415.7	407.546	399.2	390.767	382.365	374.119	364.396	354.783	345.377	336.269	327.544	319.212	311.395	304.139	297.471	291.402	282.752	274.257	265.88	259.28	252.867	246.889	241.738	236.434	230.937
residential buildings	India	System-wide GHG, Mt CO2-eq	LED	RCP2_6	total, no ME	501.601	491.346	497.166	503.113	509.282	500.68	493.106	485.917	478.712	471.199	462.492	452.886	442.293	430.692	418.115	401.526	383.943	365.514	346.438	326.922	307.061	287.194	267.515	251.059	237.524	224.666	212.356	200.639	189.544	179.086	169.211	159.963	151.315	143.233	135.676	129.382	124.071	118.896	113.833	108.848	104.091	99.3458	94.5963	89.8273
residential buildings	India	System-wide GHG, Mt CO2-eq	LED	RCP2_6	higher yields	501.595	491.331	497.133	503.049	509.169	500.495	492.826	485.519	478.172	470.492	461.594	451.77	440.931	429.056	416.173	399.25	381.301	362.48	342.984	323.029	302.715	282.39	262.262	245.379	231.459	218.239	205.562	193.476	182.018	171.204	160.987	151.417	142.473	134.125	126.337	120.445	115.396	110.496	105.721	101.035	96.5902	92.17	87.758	83.3391
residential buildings	India	System-wide GHG, Mt CO2-eq	LED	RCP2_6	re-use & LTE	492.418	482.15	487.945	493.848	499.945	491.234	483.51	476.128	468.683	460.877	451.824	441.811	430.745	418.604	405.413	388.143	369.805	350.552	330.585	310.12	289.264	268.37	247.653	230.165	215.634	201.785	188.429	175.614	163.371	151.717	140.6	130.068	120.096	110.653	101.7	94.6772	88.336	82.0723	75.8611	69.6686	63.6472	57.5807	51.455	45.2577
residential buildings	India	System-wide GHG, Mt CO2-eq	LED	RCP2_6	material subst.	494.816	479.722	480.351	480.98	481.723	467.647	454.521	441.712	428.825	415.578	401.092	385.668	369.225	351.75	333.278	311.548	289.032	265.902	242.368	218.657	194.882	171.404	148.442	128.882	112.433	96.9641	82.3174	68.5475	55.6903	43.7621	32.7103	22.5782	13.3343	4.93665	-2.66588	-8.15895	-12.9259	-17.5803	-22.1482	-25.8602	-29.4163	-33.0718	-36.8471	-40.7606
residential buildings	India	System-wide GHG, Mt CO2-eq	LED	RCP2_6	light design	491.897	474.956	473.718	472.538	471.51	455.697	440.88	426.448	412.031	397.361	381.578	364.991	347.53	329.187	310.002	287.831	265.05	241.825	218.362	194.88	171.486	148.535	126.238	107.463	91.9162	77.4054	63.6998	50.8472	38.8775	27.8029	17.5683	8.21587	-0.285534	-7.97659	-14.9059	-19.7199	-23.7685	-27.3555	-30.3463	-33.3209	-36.1332	-39.0067	-41.9625	-45.0202
residential buildings	India	System-wide GHG, Mt CO2-eq	LED	RCP2_6	more intense use	491.897	474.956	473.718	472.538	471.51	455.697	440.88	426.448	412.031	397.361	381.578	364.991	347.53	329.187	310.002	287.831	265.05	241.825	218.362	194.88	171.486	148.535	126.238	107.463	91.9162	77.4054	63.6998	50.8472	38.8775	27.8029	17.5683	8.21587	-0.285534	-7.97659	-14.9059	-19.7199	-23.7685	-27.3555	-30.3463	-33.3209	-36.1332	-39.0067	-41.9625	-45.0202
residential buildings	India	System-wide GHG, Mt CO2-eq	SSP1	Base	total, no ME	507.766	531.589	535.532	540.475	545.817	551.651	557.528	563.304	568.883	574.18	578.808	582.921	586.45	589.363	591.644	592.667	593.068	592.833	591.986	590.564	588.428	585.804	582.738	579.285	575.492	560.111	544.787	529.597	514.595	499.821	485.252	470.948	456.904	443.104	429.519	420.894	412.213	403.432	394.501	385.371	376.277	366.875	357.132	347.013
residential buildings	India	System-wide GHG, Mt CO2-eq	SSP1	Base	higher yields	507.76	531.572	535.495	540.402	545.69	551.445	557.218	562.866	568.295	573.421	577.855	581.753	585.047	587.703	589.709	590.435	590.523	589.958	588.769	586.996	584.506	581.53	578.126	574.357	570.283	554.636	539.037	523.564	508.272	493.205	478.341	463.743	449.409	435.326	421.466	412.581	403.656	394.649	385.512	376.199	367.427	358.819	349.855	340.499
residential buildings	India	System-wide GHG, Mt CO2-eq	SSP1	Base	re-use & LTE	500.822	524.63	528.547	533.441	538.705	544.421	550.137	555.706	561.03	566.02	570.285	573.976	577.02	579.383	581.045	581.38	581.023	579.962	578.224	575.853	572.72	569.063	564.949	560.452	555.65	539.282	522.903	506.589	490.393	474.354	458.449	442.737	427.214	411.864	396.66	386.327	375.871	365.25	354.416	343.324	332.847	322.317	311.357	299.935
residential buildings	India	System-wide GHG, Mt CO2-eq	SSP1	Base	material subst.	503.191	522.791	522.739	523.626	524.864	526.553	528.261	529.859	531.264	532.403	532.898	532.913	532.388	531.298	529.635	526.788	523.413	519.514	515.133	510.327	504.98	499.344	493.496	487.525	481.516	464.222	447.171	430.418	413.997	397.928	382.171	366.766	351.695	336.927	322.422	312.892	303.346	293.748	284.056	274.233	265.158	256.17	246.897	237.313
residential buildings	India	System-wide GHG, Mt CO2-eq	SSP1	Base	light design	500.853	518.37	516.417	515.395	514.691	514.391	514.087	513.679	513.114	512.342	511.007	509.291	507.149	504.568	501.551	497.496	493.072	488.293	483.207	477.877	472.191	466.405	460.602	454.872	449.307	432.575	416.119	399.991	384.227	368.848	353.818	339.18	324.919	311.008	297.408	288.84	280.316	271.801	263.254	254.639	246.835	239.18	231.864	226.995
residential buildings	India	System-wide GHG, Mt CO2-eq	SSP1	Base	more intense use	497.501	515.018	508.722	503.656	498.62	493.744	488.653	483.278	477.594	471.58	464.926	457.835	450.292	442.315	433.937	424.641	415.086	405.32	395.427	385.503	375.498	365.675	356.148	350.202	377.837	362.356	348.35	334.787	321.688	309.057	296.856	285.103	273.773	262.827	252.22	245.996	239.86	233.769	227.678	221.669	216.589	211.337	206.896	203.882
residential buildings	India	System-wide GHG, Mt CO2-eq	SSP1	RCP2_6	total, no ME	504.702	527.87	532.041	537.433	543.353	545.864	547.984	549.464	550.181	550.03	548.458	545.69	541.672	536.398	529.89	514.238	497.206	478.917	459.545	439.282	418.203	396.648	374.816	352.902	331.093	306.927	283.886	261.972	241.175	221.476	202.798	185.193	168.628	153.063	138.451	126.947	116.827	107.213	99.7212	93.4716	87.66	82.007	76.4973	71.1142
residential buildings	India	System-wide GHG, Mt CO2-eq	SSP1	RCP2_6	higher yields	504.696	527.853	532.003	537.361	543.226	545.658	547.672	549.023	549.587	549.258	547.483	544.487	540.214	534.657	527.837	511.845	494.444	475.759	455.968	435.267	413.739	391.731	369.457	347.125	324.94	300.423	277.026	254.753	233.602	213.557	194.546	176.628	159.774	143.95	129.521	119.017	109.226	99.9523	92.8095	86.9189	81.4763	76.2024	71.0817	66.0975
residential buildings	India	System-wide GHG, Mt CO2-eq	SSP1	RCP2_6	re-use & LTE	497.758	520.912	525.055	530.4	536.242	538.636	540.595	541.869	542.332	541.873	539.935	536.74	532.229	526.391	519.244	502.888	485.077	465.938	445.648	424.409	402.306	379.696	356.799	333.836	311.027	285.88	261.802	238.798	216.862	195.978	176.071	157.198	139.328	122.426	106.932	95.2234	84.163	73.5556	65.0057	57.6395	50.6595	43.7886	37.0142	30.3233
residential buildings	India	System-wide GHG, Mt CO2-eq	SSP1	RCP2_6	material subst.	500.127	519.051	519.201	520.516	522.31	520.663	518.603	515.897	512.434	508.117	502.404	495.529	487.445	478.149	467.674	448.453	428.061	406.632	384.353	361.426	337.942	314.255	290.585	267.148	244.158	219.196	195.537	173.151	151.999	132.035	113.158	95.3981	78.702	63.0131	48.7529	38.2276	28.349	18.9205	11.4768	5.17852	-0.729614	-6.52549	-12.2223	-17.8098
residential buildings	India	System-wide GHG, Mt CO2-eq	SSP1	RCP2_6	light design	497.789	514.63	512.88	512.286	512.14	508.507	504.437	499.729	494.299	488.076	480.537	471.935	462.237	451.454	439.627	419.283	397.953	375.777	352.943	329.659	306.014	282.365	258.932	235.933	213.583	189.397	166.538	144.974	124.667	105.571	87.5854	70.7426	54.9904	40.2738	27.0154	17.5162	8.70045	0.370765	-5.95078	-11.0982	-15.821	-20.3985	-24.4793	-27.7493
residential buildings	India	System-wide GHG, Mt CO2-eq	SSP1	RCP2_6	more intense use	494.437	511.278	505.185	500.56	496.093	487.933	479.162	469.62	459.267	448.075	435.595	422.111	407.639	392.236	375.988	352.17	327.83	303.142	278.322	253.59	229.062	205.079	181.853	162.476	173.903	152.167	132.808	114.695	97.7878	82.034	67.3393	53.7174	41.1119	29.4633	20.0701	13.1887	6.92703	1.08209	-3.07172	-6.2464	-9.07579	-11.8112	-13.9414	-15.6937
residential buildings	India	System-wide GHG, Mt CO2-eq	SSP2	Base	total, no ME	721.008	718.125	735.181	753.384	772.794	793.042	814.292	836.417	859.284	882.762	906.516	930.539	954.681	978.827	1002.87	1024.19	1044.98	1065.13	1084.54	1103.15	1120.68	1137.27	1152.86	1167.42	1180.9	1189.11	1195.95	1201.36	1205.3	1207.73	1208.53	1207.69	1205.16	1200.84	1194.66	1178.29	1161.3	1143.68	1125.34	1106.23	1086.86	1066.56	1045.28	1022.97
residential buildings	India	System-wide GHG, Mt CO2-eq	SSP2	Base	higher yields	720.998	718.099	735.125	753.277	772.604	792.734	813.83	835.766	858.412	881.64	905.116	928.836	952.653	976.452	1000.13	1021.07	1041.47	1061.21	1080.22	1098.43	1115.57	1131.78	1147.03	1161.28	1174.5	1182.48	1189.07	1194.23	1197.92	1200.1	1200.63	1199.54	1196.75	1192.18	1185.74	1169.13	1151.91	1134.07	1115.52	1096.21	1076.67	1056.21	1034.79	1012.35
residential buildings	India	System-wide GHG, Mt CO2-eq	SSP2	Base	re-use & LTE	711.924	709.022	726.041	744.177	763.479	783.567	804.6	826.449	848.978	872.055	895.34	918.824	942.354	965.811	989.089	1009.56	1029.44	1048.59	1066.94	1084.41	1100.76	1116.12	1130.47	1143.78	1156.04	1163.04	1168.55	1172.54	1174.95	1175.74	1174.78	1172.06	1167.53	1161.09	1152.64	1133.91	1114.44	1094.21	1073.14	1051.17	1028.82	1005.43	980.955	955.339
residential buildings	India	System-wide GHG, Mt CO2-eq	SSP2	Base	material subst.	714.446	708.062	721.41	735.794	751.288	767.534	784.709	802.701	821.395	840.674	860.215	880.027	899.97	919.941	939.847	957.088	973.881	990.117	1005.73	1020.68	1034.71	1047.98	1060.47	1072.17	1083.09	1089	1093.7	1097.12	1099.21	1099.88	1099.01	1096.57	1092.46	1086.59	1078.86	1060.96	1042.43	1023.23	1003.31	982.611	961.658	939.788	916.963	893.142
residential buildings	India	System-wide GHG, Mt CO2-eq	SSP2	Base	light design	711.835	703.303	714.356	726.311	739.193	752.618	766.793	781.657	797.14	813.172	829.476	846.097	862.938	879.93	897.012	911.62	926.005	940.087	953.831	967.213	980	992.383	1004.36	1015.93	1027.12	1033.57	1038.91	1043.07	1046	1047.62	1047.79	1046.48	1043.61	1039.08	1032.77	1016.41	999.505	982.037	963.944	945.168	926.243	906.499	885.902	864.409
residential buildings	India	System-wide GHG, Mt CO2-eq	SSP2	Base	more intense use	706.843	698.311	704.505	711.531	718.79	725.94	733.219	740.592	748.016	755.449	762.655	769.703	776.53	783.102	789.399	793.097	796.354	799.153	801.525	803.515	804.994	806.209	807.238	808.176	809.121	806.503	803.586	800.424	797.07	793.568	789.904	786.144	782.3	778.366	774.322	763.595	753.873	745.132	737.313	730.35	724.628	727	712.283	697.272
residential buildings	India	System-wide GHG, Mt CO2-eq	SSP2	RCP2_6	total, no ME	718.097	713.915	731.314	750.071	770.252	781.081	791.587	801.369	810.144	817.665	823.063	826.534	827.917	827.12	824.096	808.251	789.7	768.573	745.064	719.397	691.608	662.164	631.325	599.358	566.521	532.562	498.229	463.718	429.218	394.903	360.796	327.191	300.409	281.191	262.491	245.245	229.194	213.531	198.256	183.361	169.377	155.699	142.327	129.25
residential buildings	India	System-wide GHG, Mt CO2-eq	SSP2	RCP2_6	higher yields	718.087	713.889	731.259	749.963	770.063	780.773	791.123	800.714	809.264	816.528	821.636	824.786	825.817	824.638	821.202	804.917	785.901	764.286	740.271	714.087	685.777	655.82	624.49	592.069	558.836	524.512	489.81	454.927	420.058	385.383	350.929	316.995	289.908	270.414	251.47	234.02	217.794	201.976	186.567	171.559	157.503	144.458	131.74	119.338
residential buildings	India	System-wide GHG, Mt CO2-eq	SSP2	RCP2_6	re-use & LTE	709.013	704.812	722.174	740.865	760.939	771.609	781.9	791.409	799.849	806.97	811.901	814.833	815.601	814.109	810.307	793.608	774.121	751.979	727.381	700.558	671.56	640.871	608.773	575.562	541.533	506.392	470.801	434.955	399.044	363.242	327.576	292.337	263.836	242.811	222.233	203.05	184.985	167.221	149.76	132.596	116.487	101.108	85.9634	71.0475
residential buildings	India	System-wide GHG, Mt CO2-eq	SSP2	RCP2_6	material subst.	711.535	703.829	717.497	732.412	748.653	755.473	761.9	767.551	772.157	775.483	776.674	775.938	773.124	768.15	760.98	741.38	719.265	694.775	668.121	639.537	609.076	577.222	544.258	510.474	476.161	441.031	405.715	370.377	335.176	300.256	265.613	231.511	204.115	184.122	164.621	146.54	129.582	112.925	96.5687	80.507	65.4977	51.2161	37.1649	23.3387
residential buildings	India	System-wide GHG, Mt CO2-eq	SSP2	RCP2_6	light design	708.924	699.07	710.444	722.93	736.561	740.563	743.997	746.525	747.927	748.014	745.973	742.054	736.144	728.197	718.209	696.107	671.754	645.32	617.036	587.159	555.758	523.336	490.189	456.622	422.937	388.7	354.38	320.134	286.115	252.461	219.163	186.482	160.54	142.028	124.074	107.612	92.3379	77.4244	62.8719	48.6713	35.579	23.2685	11.2406	-0.512517
residential buildings	India	System-wide GHG, Mt CO2-eq	SSP2	RCP2_6	more intense use	703.932	694.078	700.592	708.164	716.187	714.033	710.793	706.2	700.105	692.4	682.384	670.381	656.371	640.399	622.552	593.791	563.382	531.576	498.675	464.994	430.671	396.218	361.954	328.19	295.224	262.759	231.234	200.805	171.61	143.766	117.257	92.2749	73.634	61.7632	51.1725	43.5561	37.3418	32.0753	27.7019	24.1517	21.7883	24.9995	16.7127	8.98388
residential buildings	Sub-Saharan Africa	System-wide GHG, Mt CO2-eq	LED	Base	total, no ME	290.641	293.756	302.46	311.13	319.697	325.876	332.074	338.299	344.49	350.587	356.301	361.72	366.786	371.454	375.69	377.215	378.347	379.008	379.17	378.82	377.982	376.648	374.844	372.601	369.959	368.893	367.568	366.004	364.228	362.271	360.221	358.052	355.793	353.469	351.103	351.276	351.029	350.391	349.369	347.966	346.162	343.974	341.397	338.425
residential buildings	Sub-Saharan Africa	System-wide GHG, Mt CO2-eq	LED	Base	higher yields	290.635	293.742	302.428	311.068	319.586	325.693	331.794	337.899	343.944	349.873	355.394	360.598	365.425	369.833	373.79	375.019	375.842	376.183	376.02	375.346	374.191	372.555	370.471	367.982	365.135	363.89	362.384	360.64	358.684	356.548	354.321	351.978	349.549	347.06	344.535	344.557	344.166	343.392	342.243	340.722	338.81	336.524	333.858	330.807
residential buildings	Sub-Saharan Africa	System-wide GHG, Mt CO2-eq	LED	Base	re-use & LTE	281.548	284.645	293.313	301.919	310.382	316.408	322.401	328.368	334.248	339.982	345.281	350.234	354.785	358.891	362.521	363.406	363.863	363.819	363.254	362.163	360.579	358.506	355.981	353.051	349.771	348.066	346.052	343.746	341.17	338.352	335.375	332.209	328.879	325.405	321.807	320.644	318.971	316.817	314.185	311.076	307.468	303.376	298.795	293.72
residential buildings	Sub-Saharan Africa	System-wide GHG, Mt CO2-eq	LED	Base	material subst.	283.742	282.478	286.5	290.284	293.806	294.821	295.717	296.507	297.145	297.589	297.567	297.183	296.398	295.185	293.531	289.201	284.569	279.601	274.305	268.705	262.862	256.807	250.603	244.321	238.041	233.702	229.415	225.173	220.977	216.827	212.78	208.78	204.827	200.915	197.039	195.725	194.005	191.902	189.428	186.591	183.379	179.817	175.911	171.663
residential buildings	Sub-Saharan Africa	System-wide GHG, Mt CO2-eq	LED	Base	light design	281.519	278.8	281.38	283.758	285.906	285.582	285.178	284.722	284.184	283.538	282.522	281.248	279.683	277.804	275.599	270.836	265.895	260.742	255.382	249.833	244.149	238.356	232.51	226.675	220.926	217.139	213.371	209.619	205.887	202.182	198.57	195.001	191.483	188.02	184.614	183.802	182.619	181.086	179.215	177.015	174.473	171.614	168.442	164.96
residential buildings	Sub-Saharan Africa	System-wide GHG, Mt CO2-eq	LED	Base	more intense use	281.519	278.8	281.38	283.758	285.906	285.582	285.178	284.722	284.184	283.538	282.522	281.248	279.683	277.804	275.599	270.836	265.895	260.742	255.382	249.833	244.149	238.356	232.51	226.675	220.926	217.139	213.371	209.619	205.887	202.182	198.57	195.001	191.483	188.02	184.614	183.802	182.619	181.086	179.215	177.015	174.473	171.614	168.442	164.96
residential buildings	Sub-Saharan Africa	System-wide GHG, Mt CO2-eq	LED	RCP2_6	total, no ME	279.129	281.399	289.884	298.412	306.904	299.754	295.939	293.943	292.933	292.421	291.635	290.719	289.547	288.047	286.18	284.123	281.44	278.123	274.203	269.718	264.873	259.551	253.805	247.687	241.247	234.843	228.186	221.602	215.568	209.445	203.332	197.191	191.049	184.919	178.879	173.28	168.073	162.841	157.59	152.324	147.079	141.819	136.543	131.251
residential buildings	Sub-Saharan Africa	System-wide GHG, Mt CO2-eq	LED	RCP2_6	higher yields	279.124	281.385	289.853	298.35	306.792	299.57	295.657	293.537	292.377	291.688	290.698	289.549	288.118	286.331	284.152	281.762	278.728	275.047	270.755	265.896	260.685	255.014	248.946	242.545	235.875	229.276	222.426	215.659	209.449	203.162	196.896	190.617	184.352	178.117	171.99	166.324	161.062	155.779	150.482	145.173	139.89	134.595	129.287	123.968
residential buildings	Sub-Saharan Africa	System-wide GHG, Mt CO2-eq	LED	RCP2_6	re-use & LTE	270.037	272.288	280.737	289.201	297.59	290.292	286.279	284.034	282.722	281.856	280.665	279.291	277.61	275.55	273.077	270.373	267.007	262.977	258.322	253.089	247.495	241.436	234.98	228.196	221.152	214.162	206.882	199.641	192.908	186.047	179.154	172.191	165.182	158.139	151.141	144.513	138.213	131.814	125.321	118.735	112.093	105.357	98.5272	91.6058
residential buildings	Sub-Saharan Africa	System-wide GHG, Mt CO2-eq	LED	RCP2_6	material subst.	272.23	270.094	273.869	277.481	280.896	268.62	259.546	252.158	245.641	239.521	233.045	226.37	219.391	212.051	204.331	197.278	189.829	182.017	173.899	165.54	157.172	148.704	140.212	131.77	123.451	115.551	107.718	100.211	93.4098	86.7106	80.1739	73.7265	67.3593	61.0554	54.864	49.0739	43.6139	38.0462	32.3757	26.6036	20.7674	14.8302	8.79467	2.66363
residential buildings	Sub-Saharan Africa	System-wide GHG, Mt CO2-eq	LED	RCP2_6	light design	270.008	266.415	268.75	270.956	273.001	259.393	249.025	240.397	232.71	225.505	218.038	210.477	202.719	194.714	186.444	179.055	171.395	163.494	155.402	147.18	139.049	130.913	122.842	114.903	107.167	99.8694	92.6043	85.6341	79.3423	73.1347	67.079	61.1094	55.2238	49.4124	43.731	38.4774	33.5824	28.6065	23.5543	18.426	13.2585	8.01431	2.69482	-2.69806
residential buildings	Sub-Saharan Africa	System-wide GHG, Mt CO2-eq	LED	RCP2_6	more intense use	270.008	266.415	268.75	270.956	273.001	259.393	249.025	240.397	232.71	225.505	218.038	210.477	202.719	194.714	186.444	179.055	171.395	163.494	155.402	147.18	139.049	130.913	122.842	114.903	107.167	99.8694	92.6043	85.6341	79.3423	73.1347	67.079	61.1094	55.2238	49.4124	43.731	38.4774	33.5824	28.6065	23.5543	18.426	13.2585	8.01431	2.69482	-2.69806
residential buildings	Sub-Saharan Africa	System-wide GHG, Mt CO2-eq	SSP1	Base	total, no ME	323.759	357.723	366.963	376.802	386.501	394.511	402.422	410.222	417.831	425.177	431.8	437.923	443.5	448.511	452.998	455.313	456.908	457.685	457.616	456.684	454.915	452.289	448.823	444.542	439.474	435.734	431.543	426.955	421.996	416.69	411.135	405.275	399.13	392.713	386.034	379.284	372.214	364.819	357.093	349.028	340.595	331.809	322.664	313.151
residential buildings	Sub-Saharan Africa	System-wide GHG, Mt CO2-eq	SSP1	Base	higher yields	323.753	357.705	366.923	376.723	386.362	394.283	402.076	409.731	417.167	424.315	430.714	436.592	441.901	446.626	450.81	452.808	454.077	454.524	454.126	452.873	450.796	447.883	444.159	439.657	434.417	430.53	426.192	421.455	416.345	410.888	405.182	399.171	392.877	386.311	379.487	372.593	365.384	357.854	349.996	341.805	333.25	324.348	315.091	305.471
residential buildings	Sub-Saharan Africa	System-wide GHG, Mt CO2-eq	SSP1	Base	re-use & LTE	315.083	349.026	358.226	367.993	377.579	385.421	393.109	400.63	407.904	414.862	421.043	426.674	431.709	436.132	439.988	441.633	442.524	442.568	441.744	440.044	437.5	434.105	429.888	424.886	419.147	414.736	409.814	404.433	398.611	392.371	385.803	378.849	371.522	363.832	355.785	347.559	338.911	329.833	320.316	310.353	299.911	289.008	277.637	265.792
residential buildings	Sub-Saharan Africa	System-wide GHG, Mt CO2-eq	SSP1	Base	material subst.	317.65	347.749	353.294	359.277	364.992	368.912	372.631	376.146	379.395	382.324	384.487	386.127	387.213	387.739	387.765	385.671	382.967	379.598	375.565	370.885	365.616	359.769	353.395	346.55	339.296	333.702	327.887	321.869	315.643	309.207	302.629	295.827	288.793	281.518	273.988	266.364	258.4	250.089	241.428	232.413	223.018	213.268	203.162	192.701
residential buildings	Sub-Saharan Africa	System-wide GHG, Mt CO2-eq	SSP1	Base	light design	315.611	343.775	347.542	351.697	355.523	357.491	359.206	360.693	361.915	362.843	363.056	362.814	362.101	360.93	359.369	355.817	351.813	347.321	342.354	336.939	331.144	324.989	318.53	311.83	304.957	299.888	294.638	289.221	283.631	277.866	271.996	265.94	259.693	253.243	246.583	239.879	232.888	225.604	218.022	210.139	201.929	193.415	184.598	175.478
residential buildings	Sub-Saharan Africa	System-wide GHG, Mt CO2-eq	SSP1	Base	more intense use	312.71	340.874	341.476	342.619	343.164	341.636	339.667	337.314	334.573	331.446	327.562	323.204	318.388	313.151	307.587	300.232	292.563	284.575	276.307	267.814	259.182	250.458	241.719	233.047	224.529	217.893	211.459	205.272	199.36	193.753	188.536	183.67	179.177	175.071	171.363	168.2	165.4	162.962	160.883	159.155	157.748	160.738	154.14	147.625
residential buildings	Sub-Saharan Africa	System-wide GHG, Mt CO2-eq	SSP1	RCP2_6	total, no ME	314.377	347.905	357.311	367.517	377.71	385.16	392.269	398.972	405.184	410.832	415.342	419.027	421.851	423.818	425.182	424.193	422.566	420.191	417.036	413.09	408.593	403.347	397.396	390.818	383.87	368.743	353.701	338.775	323.98	309.339	294.977	280.821	266.901	253.242	239.867	225.064	211.216	197.824	184.844	172.244	160.057	148.2	136.659	128.077
residential buildings	Sub-Saharan Africa	System-wide GHG, Mt CO2-eq	SSP1	RCP2_6	higher yields	314.371	347.887	357.271	367.439	377.571	384.932	391.922	398.476	404.51	409.949	414.222	417.641	420.17	421.815	422.833	421.476	419.465	416.696	413.141	408.799	403.917	398.308	392.028	385.165	377.991	362.675	347.448	332.345	317.38	302.58	288.07	273.779	259.739	245.977	232.516	217.647	203.744	190.3	177.273	164.629	152.401	140.507	128.932	120.319
residential buildings	Sub-Saharan Africa	System-wide GHG, Mt CO2-eq	SSP1	RCP2_6	re-use & LTE	305.701	339.207	348.574	358.709	368.789	376.073	382.958	389.381	395.255	400.508	404.565	407.743	410.003	411.353	412.049	410.35	407.973	404.814	400.849	396.079	390.753	384.688	377.944	370.615	362.982	347.207	331.472	315.806	300.22	284.737	269.479	254.369	239.436	224.702	210.19	194.18	179.048	164.284	149.844	135.694	121.867	108.283	94.9266	84.4367
residential buildings	Sub-Saharan Africa	System-wide GHG, Mt CO2-eq	SSP1	RCP2_6	material subst.	308.268	337.916	343.608	349.942	356.133	359.485	362.392	364.801	366.644	367.863	367.9	367.085	365.395	362.848	359.716	354.722	349.291	343.344	336.873	329.892	322.665	315.015	307.009	298.748	290.51	274.736	259.272	244.101	229.199	214.553	200.252	186.189	172.365	158.777	145.425	130.668	116.758	103.181	89.8941	76.8647	64.1265	51.5982	39.2685	29.6516
residential buildings	Sub-Saharan Africa	System-wide GHG, Mt CO2-eq	SSP1	RCP2_6	light design	306.229	333.941	337.856	342.363	346.666	348.067	348.972	349.354	349.172	348.394	346.482	343.787	340.301	336.059	331.342	325.01	318.416	311.498	304.257	296.714	289.138	281.359	273.45	265.514	257.833	242.811	228.134	213.779	199.72	185.941	172.532	159.386	146.502	133.881	121.52	107.802	94.9601	82.4784	70.3142	58.432	46.8647	35.5298	24.4144	16.012
residential buildings	Sub-Saharan Africa	System-wide GHG, Mt CO2-eq	SSP1	RCP2_6	more intense use	303.328	331.04	331.792	333.295	334.329	332.263	329.532	326.148	322.106	317.413	311.596	305.028	297.74	289.8	281.5	271.915	262.249	252.464	242.578	232.632	222.881	213.195	203.655	194.372	185.604	171.081	157.307	144.272	131.962	120.372	109.577	99.494	90.1218	81.4563	73.4898	65.0495	57.853	51.3736	45.5504	40.3251	35.6896	34.7213	26.4353	20.5157
residential buildings	Sub-Saharan Africa	System-wide GHG, Mt CO2-eq	SSP2	Base	total, no ME	465.704	477.46	498.41	520.127	542.445	562.053	582.03	602.365	622.934	643.62	663.944	684.015	703.708	722.915	741.545	754.482	766.645	777.875	788.078	797.178	805.152	811.922	817.456	821.733	824.742	831.828	838.012	843.221	847.392	850.474	852.55	853.441	853.105	851.491	848.552	853.198	856.328	858.01	858.267	857.113	854.506	850.49	845.057	838.191
residential buildings	Sub-Saharan Africa	System-wide GHG, Mt CO2-eq	SSP2	Base	higher yields	465.696	477.437	498.36	520.028	542.268	561.761	581.587	601.734	622.081	642.512	662.552	682.31	701.666	720.516	738.77	751.319	763.088	773.923	783.737	792.461	800.08	806.523	811.769	815.805	818.631	825.568	831.601	836.656	840.673	843.598	845.517	846.249	845.752	843.977	840.876	845.36	848.328	849.846	849.94	848.621	845.848	841.666	836.067	829.035
residential buildings	Sub-Saharan Africa	System-wide GHG, Mt CO2-eq	SSP2	Base	re-use & LTE	455.363	467.095	487.998	509.632	531.816	551.226	570.94	590.943	611.116	631.342	651.144	670.632	689.685	708.198	726.082	738.234	749.572	759.943	769.26	777.455	784.514	790.369	795.004	798.411	800.597	806.844	812.107	816.306	819.373	821.248	822.005	821.46	819.56	816.248	811.47	814.102	815.065	814.421	812.189	808.378	802.945	795.934	787.334	777.134
residential buildings	Sub-Saharan Africa	System-wide GHG, Mt CO2-eq	SSP2	Base	material subst.	457.93	466.88	484.803	503.306	522.239	538.31	554.599	571.103	587.719	604.344	620.518	636.366	651.781	666.674	680.97	689.591	697.491	704.542	710.682	715.863	720.094	723.327	725.564	726.818	727.111	731.735	735.645	738.745	740.95	742.184	742.504	741.706	739.721	736.475	731.898	734.841	736.21	736.065	734.429	731.318	726.694	720.607	713.055	704.033
residential buildings	Sub-Saharan Africa	System-wide GHG, Mt CO2-eq	SSP2	Base	light design	455.905	463.108	479.14	495.587	512.268	525.873	539.495	553.166	566.818	580.388	593.452	606.171	618.472	630.3	641.612	647.368	652.569	657.13	661.019	664.225	666.786	668.685	669.951	670.624	670.751	675.483	679.616	683.052	685.702	687.485	688.459	688.417	687.288	684.998	681.475	685.577	688.204	689.411	689.224	687.658	684.677	680.333	674.625	667.549
residential buildings	Sub-Saharan Africa	System-wide GHG, Mt CO2-eq	SSP2	Base	more intense use	452.047	459.249	471.777	484.625	497.153	506.102	514.583	522.652	530.273	537.412	543.698	549.323	554.254	558.48	562.001	560.179	557.773	554.753	551.142	546.98	542.356	537.31	531.926	526.297	520.525	519.086	517.565	515.956	514.263	512.502	510.797	509.059	507.307	505.555	503.814	509.273	514.617	519.949	525.336	530.828	536.424	549.22	545.294	540.746
residential buildings	Sub-Saharan Africa	System-wide GHG, Mt CO2-eq	SSP2	RCP2_6	total, no ME	454.458	465.036	485.939	507.788	530.407	545.946	561.118	575.786	589.779	602.944	614.561	624.877	633.776	641.175	647.016	646.654	644.787	641.348	636.333	629.76	622.007	612.8	602.203	590.285	577.125	556.505	535.613	514.428	492.954	471.222	449.475	427.568	405.578	383.659	368.484	353.931	339.515	324.856	309.987	294.938	280.013	264.956	249.788	234.531
residential buildings	Sub-Saharan Africa	System-wide GHG, Mt CO2-eq	SSP2	RCP2_6	higher yields	454.45	465.013	485.888	507.688	530.23	545.654	560.672	575.149	588.912	601.81	613.124	623.101	631.627	638.623	644.032	643.215	640.876	636.955	631.455	624.404	616.19	606.552	595.565	583.312	569.89	549.051	527.946	506.554	484.882	462.962	441.039	418.968	396.83	374.779	359.489	344.838	330.335	315.59	300.638	285.508	270.504	255.369	240.127	224.798
residential buildings	Sub-Saharan Africa	System-wide GHG, Mt CO2-eq	SSP2	RCP2_6	re-use & LTE	444.118	454.671	475.527	497.293	519.78	535.123	550.032	564.37	577.966	590.666	601.753	611.473	619.711	626.388	631.447	630.257	627.515	623.161	617.202	609.663	600.937	590.764	579.224	566.407	552.415	530.989	509.229	487.109	464.63	441.818	418.914	395.764	372.445	349.104	332.399	316.215	300.057	283.533	266.676	249.512	232.346	214.921	197.262	179.391
residential buildings	Sub-Saharan Africa	System-wide GHG, Mt CO2-eq	SSP2	RCP2_6	material subst.	446.684	454.438	472.297	490.914	510.128	522.123	533.601	544.437	554.474	563.576	571.038	577.123	581.73	584.795	586.277	581.901	576.178	569.072	560.603	550.814	540.108	528.236	515.286	501.351	486.537	464.728	442.854	420.858	398.713	376.416	354.177	331.818	309.388	287.011	271.18	255.83	240.516	224.84	208.83	192.514	176.194	159.616	142.802	125.777
residential buildings	Sub-Saharan Africa	System-wide GHG, Mt CO2-eq	SSP2	RCP2_6	light design	444.66	450.667	466.634	483.195	500.16	509.69	518.504	526.51	533.588	539.639	543.995	546.955	548.453	548.457	546.959	539.85	531.6	522.21	511.731	500.236	488.156	475.266	461.679	447.511	432.888	411.595	390.351	369.091	347.783	326.414	305.191	283.931	262.677	241.55	226.996	212.977	199.063	184.85	170.366	155.635	140.962	126.087	111.036	95.8299
residential buildings	Sub-Saharan Africa	System-wide GHG, Mt CO2-eq	SSP2	RCP2_6	more intense use	440.801	446.808	459.272	472.246	485.071	490.021	493.828	496.447	497.811	497.874	496.056	492.703	487.819	481.437	473.613	460.75	447.013	432.458	417.188	401.319	385.281	368.922	352.383	335.81	319.352	297.855	277.096	257.049	237.709	219.09	201.378	184.434	168.303	153.084	143.87	135.916	128.883	122.344	116.303	110.749	105.885	106.645	95.2379	84.0612
[truncated: 4 more columns]

## Sheet: Fig. 3
Region	GHG metric	SSP	(1): No energy eff., no clim. policy, no ME (reference)	(2): (1) + energy efficiency	(3): (2) + low carbon en. supply	(4): (3) + industrial ME	(5): (4) + demand-side ME = residual	(6): (1) + industrial ME	(7): (6) + demand-side ME	(8): (7) + energy efficiency	(9): (8) + low carbon en. supply = residual
Global	Cum_GHG_2016_2050_Mt	LED	281751	242058	183306	167903	151512	276662	265544	205872	151512
Global	Cum_GHG_2016_2050_Mt	SSP1	366185	333659	279512	264764	230063	360476	320468	278033	230063
Global	Cum_GHG_2016_2050_Mt	SSP2	542112	514956	399799	385953	337378	535343	474731	438026	337378
Global	Cum_GHG_2040_2050_Mt	LED	68964.5	47414.8	21923.3	15226.4	10145.1	66446.1	62539.2	32708.5	10145.1
Global	Cum_GHG_2040_2050_Mt	SSP1	97525.9	79244.5	50697.4	44040.6	32950.9	94649.8	78924.6	57546	32950.9
Global	Cum_GHG_2040_2050_Mt	SSP2	170405	153276	82832.1	76418.1	58906.2	166798	139024	119262	58906.2
Global	Annual_GHG_2050_Mt	LED	6825.66	4468.92	1847.85	1187.23	712.066	6547.03	6141.94	2935.4	712.066
Global	Annual_GHG_2050_Mt	SSP1	9473.73	7451.51	4143.26	3477.44	2546.82	9151.32	7660.46	5349.46	2546.82
Global	Annual_GHG_2050_Mt	SSP2	17304.8	15257.2	6625.03	5965.42	4486.02	16888.2	14070.4	11837.6	4486.02
Global North	Cum_GHG_2016_2050_Mt	LED	196042	165724	129247	124026	113600	192353	185289	147430	113600
Global North	Cum_GHG_2016_2050_Mt	SSP1	246454	220874	186124	179686	159567	242288	219790	190728	159567
Global North	Cum_GHG_2016_2050_Mt	SSP2	327345	307922	246543	240467	215920	322972	294698	270800	215920
Global North	Cum_GHG_2040_2050_Mt	LED	43549.5	27927.1	13329.5	10837.2	7578.46	41878.9	39583	20423.9	7578.46
Global North	Cum_GHG_2040_2050_Mt	SSP1	61065.9	47181.1	30790.7	27866.1	21073.7	59051.2	50232.5	35280.3	21073.7
Global North	Cum_GHG_2040_2050_Mt	SSP2	92537.1	80808.2	45576	42819	34326.7	90381.9	78512.9	65295.3	34326.7
Global North	Annual_GHG_2050_Mt	LED	4264.33	2572.82	1114.79	865.597	565.33	4080.72	3840.02	1775.41	565.33
Global North	Annual_GHG_2050_Mt	SSP1	5938.92	4402.32	2570.33	2255.84	1675.54	5719.21	4854.96	3218.95	1675.54
Global North	Annual_GHG_2050_Mt	SSP2	9308.52	7913.67	3649.75	3352.61	2617.74	9068.66	7872.1	6335.11	2617.74
Global South	Cum_GHG_2016_2050_Mt	LED	87248.8	77653	55106	45371.9	39309.4	86067.7	81870.8	59995.1	39309.4
Global South	Cum_GHG_2016_2050_Mt	SSP1	120074	113058	93610	85813.9	71751.9	118509	102454	88795	71751.9
Global South	Cum_GHG_2016_2050_Mt	SSP2	215041	207276	153440	145890	122598	212710	181568	168817	122598
Global South	Cum_GHG_2040_2050_Mt	LED	26043.2	20071.8	9015.89	4641.93	2784.41	25392	23727.4	12518.3	2784.41
Global South	Cum_GHG_2040_2050_Mt	SSP1	36761.7	32324.8	20120.8	16662.3	12235.5	35892	29659.4	22713.7	12235.5
Global South	Cum_GHG_2040_2050_Mt	SSP2	78143.1	72710.1	37439.8	33986.8	25221.8	76755.6	61583.5	54907.3	25221.8
Global South	Annual_GHG_2050_Mt	LED	2623.74	1957.66	772.52	330.817	155.252	2546.97	2377.79	1172.8	155.252
Global South	Annual_GHG_2050_Mt	SSP1	3578.42	3091.69	1604.2	1262.34	881.819	3476.18	2888.95	2149.44	881.819
Global South	Annual_GHG_2050_Mt	SSP2	8053.23	7398.86	3012.21	2665.78	1906.26	7885.63	6313	5566.26	1906.26

## Sheet: Fig. 4a
Production scope	Material	SSP	RCP	ME cascade steps	2016	2017	2018	2019	2020	2021	2022	2023	2024	2025	2026	2027	2028	2029	2030	2031	2032	2033	2034	2035	2036	2037	2038	2039	2040	2041	2042	2043	2044	2045	2046	2047	2048	2049	2050	2051	2052	2053	2054	2055	2056	2057	2058	2059	2060
Primary production, Mt/yr	Steel	LED	Base	No ME	269.042	242.199	243.83	243.081	240.097	235.333	230.616	226.363	222.642	219.464	216.81	214.686	213.136	212.148	211.744	211.816	211.76	211.435	210.817	209.876	208.587	206.934	204.92	202.546	199.818	197.727	196.151	194.051	191.559	188.656	185.328	181.553	177.32	172.627	167.473	161.947	156.359	150.79	145.313	139.84	134.405	129.074	123.819	118.635	113.532
Primary production, Mt/yr	Steel	LED	Base	+ higher yields	268.993	242.075	243.573	242.608	239.298	234.081	228.803	223.899	219.454	215.495	212.024	209.062	206.671	204.857	203.653	202.965	202.203	201.23	200.031	198.583	196.864	194.865	192.595	190.064	187.289	185.083	183.323	181.102	178.48	175.443	171.978	168.068	163.705	158.884	153.608	147.968	142.277	136.611	131.041	125.478	119.958	114.542	109.202	103.934	98.7489
Primary production, Mt/yr	Steel	LED	Base	+ re-use/longer use	268.978	241.84	243.2	242.071	238.563	233.113	227.57	222.38	217.634	213.367	209.587	206.319	203.627	201.518	200.025	199.049	198.002	196.746	195.262	193.525	191.514	189.221	186.657	183.838	180.787	178.289	176.198	173.627	170.637	167.215	163.35	159.025	154.234	148.974	143.249	137.148	130.988	124.842	118.775	112.712	106.682	100.736	94.8549	89.0363	83.2909
Primary production, Mt/yr	Steel	LED	Base	+ material subst.	257.18	219.348	209.722	197.975	184.489	169.878	155.756	142.464	130.041	118.484	107.76	97.8392	88.6913	80.2605	72.4878	65.2234	58.1217	51.0903	44.1083	37.158	33.508	32.405	31.2451	30.0554	28.8711	28.31	28.3185	28.2793	28.2168	28.1244	27.9941	27.8162	27.5849	27.2955	26.9435	26.5182	26.0053	25.4319	24.8276	24.2212	23.6407	23.1128	22.6623	22.3127	22.0849
Primary production, Mt/yr	Steel	LED	Base	+ down-sizing	253.305	212.245	199.604	185.197	169.452	152.994	137.35	122.821	109.418	97.1151	85.8642	75.6134	66.3135	57.8947	50.2827	43.3209	36.6863	30.2786	27.4899	26.6615	25.8128	24.9525	24.0927	23.2511	22.4509	22.1423	22.2649	22.3442	22.3986	22.4223	22.4089	22.3496	22.2398	22.0755	21.8532	21.5638	21.1968	20.7743	20.3207	19.8598	19.4148	19.0078	18.6597	18.39	18.2166
Primary production, Mt/yr	Steel	LED	Base	+ car-sharing	245.207	205.658	193.241	179.019	163.449	147.161	131.683	117.321	104.09	91.9679	80.9105	70.8695	61.7986	53.6307	46.294	39.6343	33.3309	27.2843	23.7992	23.4509	23.1144	22.7952	22.5012	22.2449	22.0434	22.0518	22.2133	22.3366	22.4243	22.4704	22.4686	22.4112	22.2949	22.1176	21.8777	21.57	21.19	20.7612	20.3085	19.8559	19.4262	19.0411	18.7208	18.4841	18.3481
Primary production, Mt/yr	Steel	LED	Base	+ ride-sharing	236.761	199.314	187.485	173.739	158.59	142.677	127.537	113.481	100.535	88.681	77.8822	68.0949	59.277	51.3644	44.2878	37.894	31.8631	26.0944	20.5493	19.8941	19.6946	19.5244	19.3911	19.3056	19.2832	19.3556	19.4731	19.5684	19.6373	19.6737	19.6713	19.6226	19.5242	19.3737	19.1695	18.9063	18.5798	18.2101	17.8191	17.4275	17.0554	16.7217	16.4443	16.2398	16.1232
Primary production, Mt/yr	Steel	LED	Base	+ more intense bld. use = All ME stratgs.	236.761	199.314	187.485	173.739	158.59	142.677	127.537	113.481	100.535	88.681	77.8822	68.0949	59.277	51.3644	44.2878	37.894	31.8631	26.0944	20.5493	19.8941	19.6946	19.5244	19.3911	19.3056	19.2832	19.3556	19.4731	19.5684	19.6373	19.6737	19.6713	19.6226	19.5242	19.3737	19.1695	18.9063	18.5798	18.2101	17.8191	17.4275	17.0554	16.7217	16.4443	16.2398	16.1232
Primary production, Mt/yr	Steel	LED	RCP2_6	No ME	268.327	241.741	243.785	243.63	241.398	237.49	233.552	229.965	226.802	224.08	221.783	219.911	218.516	217.595	217.175	217.14	216.912	216.345	215.418	214.103	212.381	210.254	207.727	204.804	201.495	198.826	196.641	193.887	190.719	187.128	183.105	178.636	173.717	168.35	162.543	157.035	152.086	147.112	142.211	137.29	132.384	127.556	122.774	118.029	113.331
Primary production, Mt/yr	Steel	LED	RCP2_6	+ higher yields	268.278	241.616	243.528	243.156	240.596	236.234	231.731	227.487	223.593	220.082	216.955	214.233	211.982	210.217	208.977	208.16	207.198	205.955	204.416	202.56	200.373	197.861	195.038	191.919	188.528	185.698	183.284	180.37	177.035	173.271	169.074	164.433	159.346	153.817	147.853	142.197	137.108	132.001	126.971	121.928	116.904	111.96	107.065	102.213	97.4121
Primary production, Mt/yr	Steel	LED	RCP2_6	+ re-use/longer use	268.263	241.382	243.155	242.619	239.862	235.265	230.497	225.967	221.77	217.949	214.511	211.479	208.923	206.858	205.323	204.214	202.963	201.432	199.606	197.461	194.984	192.18	189.066	185.662	181.996	178.875	176.131	172.871	169.172	165.029	160.439	155.395	149.894	143.943	137.55	131.455	125.92	120.355	114.848	109.323	103.805	98.3467	92.9232	87.5311	82.179
Primary production, Mt/yr	Steel	LED	RCP2_6	+ material subst.	256.459	218.871	209.642	198.461	185.689	171.889	158.489	145.799	133.866	122.69	112.244	102.498	93.4277	84.9816	77.1036	69.6444	62.2676	54.8834	47.4765	40.0356	33.0393	31.7848	30.4616	29.0975	27.7285	26.9624	26.744	26.4697	26.1673	25.8318	25.4579	25.0409	24.5779	24.067	23.5065	22.8874	22.197	21.4646	20.7223	20.0009	19.3289	18.7305	18.2312	17.8551	17.6237
Primary production, Mt/yr	Steel	LED	RCP2_6	+ down-sizing	252.584	211.769	199.526	185.686	170.659	155.016	140.102	126.184	113.281	101.371	90.4121	80.3519	71.1466	62.7309	55.0342	47.899	41.0131	34.2784	27.6626	26.6432	25.6955	24.7264	23.7471	22.7746	21.832	21.3674	21.3173	21.2123	21.0741	20.8987	20.6818	20.4186	20.107	19.7459	19.3341	18.8654	18.3322	17.7591	17.1727	16.5989	16.0615	15.5813	15.1796	14.8765	14.6901
Primary production, Mt/yr	Steel	LED	RCP2_6	+ car-sharing	244.477	205.174	193.153	179.496	164.642	149.167	134.417	120.664	107.932	96.2011	85.4341	75.5826	66.6057	58.441	51.0205	44.1894	37.6373	31.2672	25.0474	23.3993	22.9631	22.5322	22.1132	21.7176	21.3618	21.2001	21.1759	21.1027	20.9864	20.8234	20.6102	20.3441	20.0248	19.6536	19.2319	18.7574	18.228	17.6691	17.1071	16.567	16.0714	15.6397	15.2916	15.0461	14.9202
Primary production, Mt/yr	Steel	LED	RCP2_6	+ ride-sharing	236.021	198.822	187.388	174.206	159.771	144.671	130.257	116.81	104.361	92.898	82.3883	72.7899	64.0657	56.1564	48.9966	42.4333	36.1562	30.0674	24.1331	19.8468	19.5599	19.2921	19.0494	18.8417	18.6837	18.6064	18.5609	18.4841	18.3745	18.2277	18.0401	17.8083	17.5318	17.2111	16.847	16.4371	15.9791	15.495	15.0078	14.5393	14.1092	13.7346	13.4329	13.2206	13.113
Primary production, Mt/yr	Steel	LED	RCP2_6	+ more intense bld. use = All ME stratgs.	236.021	198.822	187.388	174.206	159.771	144.671	130.257	116.81	104.361	92.898	82.3883	72.7899	64.0657	56.1564	48.9966	42.4333	36.1562	30.0674	24.1331	19.8468	19.5599	19.2921	19.0494	18.8417	18.6837	18.6064	18.5609	18.4841	18.3745	18.2277	18.0401	17.8083	17.5318	17.2111	16.847	16.4371	15.9791	15.495	15.0078	14.5393	14.1092	13.7346	13.4329	13.2206	13.113
Primary production, Mt/yr	Steel	SSP1	Base	No ME	334.807	339.854	340.234	340.964	340.08	338.035	335.507	332.913	330.318	327.748	325.204	322.693	320.261	317.931	315.741	313.62	311.099	308.056	304.471	300.31	295.541	290.136	284.064	277.296	269.808	263.343	257.858	251.658	244.987	237.835	230.187	222.018	213.318	204.084	194.318	184.668	175.188	165.279	155.009	144.396	133.455	122.211	110.691	98.9212	97.0672
Primary production, Mt/yr	Steel	SSP1	Base	+ higher yields	334.747	339.707	339.935	340.416	339.159	336.597	333.432	330.092	326.657	323.164	319.628	316.069	312.55	309.108	305.796	302.561	298.954	294.871	290.307	285.247	279.678	273.59	266.975	259.824	252.137	245.365	239.494	233.048	226.137	218.748	210.871	202.481	193.569	184.131	174.172	164.314	154.62	144.522	134.069	123.279	112.168	100.757	89.0776	81.417	81.1041
Primary production, Mt/yr	Steel	SSP1	Base	+ re-use/longer use	334.732	339.469	339.556	339.868	338.408	335.604	332.163	328.525	324.776	320.961	317.102	313.226	309.397	305.656	302.055	298.538	294.656	290.3	285.461	280.121	274.266	267.885	260.97	253.518	245.533	238.45	232.236	225.422	218.118	210.316	202.003	193.158	183.773	173.845	163.379	153	142.771	132.122	121.106	109.74	98.0409	86.0317	73.7423	67.5673	67.0872
Primary production, Mt/yr	Steel	SSP1	Base	+ material subst.	326.282	321.738	313.257	305.115	295.494	284.927	274.066	263.332	252.811	242.552	232.576	222.905	213.578	204.612	196.02	187.735	179.435	171.053	162.594	154.063	145.466	136.821	128.151	119.488	110.873	103.385	96.8936	90.2585	83.5424	76.7154	69.7476	62.6039	55.2557	47.6787	43.9375	42.7328	41.5832	40.4045	39.2448	38.1446	37.1434	36.2791	35.5884	35.1066	34.8675
Primary production, Mt/yr	Steel	SSP1	Base	+ down-sizing	322.869	314.743	303.129	292.054	279.755	266.781	253.76	241.096	228.866	217.111	205.843	195.072	184.824	175.098	165.893	157.132	148.509	139.955	131.462	123.022	114.632	106.299	98.035	89.8643	81.8211	74.8943	68.9357	62.8713	56.7581	50.5679	44.2729	42.9659	42.2678	41.4002	40.3607	39.2936	38.271	37.2175	36.1778	35.1896	34.2894	33.5126	32.8934	32.4648	32.2581
Primary production, Mt/yr	Steel	SSP1	Base	+ car-sharing	315.81	308.424	296.564	285.25	272.746	259.603	246.454	233.704	221.435	209.691	198.486	187.833	177.761	168.269	159.357	150.948	142.741	134.663	126.707	118.862	111.123	103.493	95.9836	88.6129	81.4105	74.9036	68.966	62.9721	56.9402	50.8405	44.644	42.681	42.0447	41.2421	40.2717	39.2613	38.279	37.2646	36.2626	35.3109	34.4465	33.7046	33.1194	32.7234	32.5481
Primary production, Mt/yr	Steel	SSP1	Base	+ ride-sharing	310.388	303.769	291.885	280.55	268.042	254.915	241.802	229.11	216.922	205.284	194.213	183.722	173.841	164.569	155.908	147.78	139.882	132.142	124.547	117.083	109.743	102.524	95.4324	88.4837	81.7028	75.3873	69.4329	63.4445	57.4222	51.3365	45.1602	39.0509	38.4647	37.7345	36.8574	35.9429	35.0501	34.1287	33.2183	32.3531	31.5666	30.8911	30.358	29.9972	29.8377
Primary production, Mt/yr	Steel	SSP1	Base	+ more intense bld. use = All ME stratgs.	310.388	303.769	283.897	266.303	247.787	228.755	210.233	192.499	175.668	159.757	144.795	130.792	117.767	105.711	94.6093	84.3722	74.752	65.6323	59.0152	50.9892	43.1837	41.2015	40.7437	40.3013	39.8795	39.8102	39.9979	40.0516	39.9888	39.8057	39.4964	39.0509	38.4647	37.7345	36.8574	35.9429	35.0501	34.1287	33.2183	32.3531	31.5666	30.8911	30.358	29.9972	29.8377
Primary production, Mt/yr	Steel	SSP1	RCP2_6	No ME	333.876	339.271	340.215	341.75	341.886	341.004	339.547	337.885	336.089	334.193	332.199	330.106	327.972	325.83	323.727	321.584	318.96	315.727	311.867	307.344	302.135	296.237	289.619	282.251	274.114	267.021	260.872	253.915	246.432	238.425	229.889	220.806	211.174	201.002	190.302	180.402	171.319	161.776	151.867	141.605	131.002	120.085	108.877	102.029	101.557
Primary production, Mt/yr	Steel	SSP1	RCP2_6	+ higher yields	333.816	339.123	339.915	341.201	340.961	339.559	337.457	335.041	332.395	329.562	326.559	323.4	320.155	316.873	313.617	310.324	306.571	302.251	297.36	291.885	285.82	279.176	271.95	264.137	255.743	248.267	241.656	234.391	226.606	218.301	209.472	200.106	190.201	179.766	168.814	158.643	149.279	139.48	129.323	118.822	107.991	96.8535	85.436	84.3529	83.9578
Primary production, Mt/yr	Steel	SSP1	RCP2_6	+ re-use/longer use	333.802	338.886	339.536	340.653	340.21	338.565	336.188	333.473	330.51	327.353	324.023	320.541	316.981	313.393	309.84	306.26	302.226	297.627	292.458	286.703	280.352	273.418	265.896	257.784	249.093	241.305	234.352	226.72	218.547	209.833	200.577	190.768	180.406	169.501	158.068	147.404	137.534	127.213	116.52	105.469	94.0746	82.3605	70.3533	62.6051	61.9904
Primary production, Mt/yr	Steel	SSP1	RCP2_6	+ material subst.	325.341	321.125	313.179	305.798	297.138	287.662	277.786	267.888	258.062	248.365	238.822	229.453	220.307	211.403	202.759	194.307	185.734	176.976	168.043	158.947	149.703	140.34	130.887	121.383	111.883	103.458	95.9806	88.3386	80.6097	72.7745	64.8146	56.7103	48.4446	40.0032	38.4216	36.9112	35.4773	34.0443	32.6642	31.3806	30.2333	29.256	28.4855	27.9579	27.7073
Primary production, Mt/yr	Steel	SSP1	RCP2_6	+ down-sizing	321.928	314.131	303.053	292.74	281.404	269.524	257.492	245.669	234.142	222.956	212.13	201.672	191.614	181.963	172.719	163.804	154.925	146.011	137.063	128.077	119.06	110.027	101	92.0085	83.0959	75.2509	68.3261	61.2695	54.1537	46.9611	40.0145	39.111	38.0523	36.841	35.4808	34.1151	32.8145	31.5114	30.2541	29.0832	28.0359	27.1438	26.4413	25.9621	25.7378
Primary production, Mt/yr	Steel	SSP1	RCP2_6	+ car-sharing	314.861	307.804	296.477	285.923	274.378	262.327	250.165	238.254	226.684	215.507	204.743	194.402	184.521	175.104	166.156	157.598	149.138	140.707	132.302	123.917	115.556	107.233	98.963	90.7715	82.6965	75.268	68.3652	61.3822	54.3513	47.2536	40.0717	38.6374	37.6354	36.4892	35.204	33.9081	32.6684	31.4313	30.2441	29.1464	28.1743	27.3584	26.7315	26.326	26.1728
Primary production, Mt/yr	Steel	SSP1	RCP2_6	+ ride-sharing	309.432	303.143	291.791	281.213	269.663	257.627	245.499	233.644	222.155	211.083	200.451	190.272	180.582	171.387	162.691	154.417	146.272	138.184	130.147	122.153	114.2	106.297	98.4547	90.695	83.051	75.8246	68.9189	61.9567	54.9506	47.882	40.7348	35.3492	34.4273	33.3811	32.2144	31.037	29.9074	28.7812	27.7006	26.7014	25.8165	25.0735	24.5028	24.1341	23.9957
Primary production, Mt/yr	Steel	SSP1	RCP2_6	+ more intense bld. use = All ME stratgs.	309.432	303.143	283.802	266.966	249.408	231.467	213.929	197.033	180.901	165.556	151.032	137.34	124.506	112.526	101.388	91.0038	81.1344	71.6661	64.606	56.048	47.6292	40.5981	39.9205	39.2336	38.5427	38.1775	38.0436	37.7596	37.3483	36.8101	36.1441	35.3492	34.4273	33.3811	32.2144	31.037	29.9074	28.7812	27.7006	26.7014	25.8165	25.0735	24.5028	24.1341	23.9957
Primary production, Mt/yr	Steel	SSP2	Base	No ME	547.732	505.56	513.131	518.893	522.616	524.452	525.546	526.181	526.419	526.275	525.736	524.794	523.481	521.805	519.786	517.354	514.065	509.783	504.461	498.044	490.483	481.737	471.766	460.54	448.037	437.72	429.58	420.306	410.378	399.792	388.531	376.56	363.871	350.463	336.34	322.896	309.974	296.149	281.508	266.067	249.843	232.856	215.136	196.708	177.592
Primary production, Mt/yr	Steel	SSP2	Base	+ higher yields	547.66	505.387	512.78	518.249	521.529	522.748	523.077	522.81	522.015	520.714	518.9	516.575	513.782	510.542	506.894	502.787	497.81	491.854	484.903	476.938	467.947	457.93	446.889	434.838	421.8	410.717	401.667	391.768	381.244	370.084	358.274	345.783	332.598	318.716	304.142	290.269	276.937	262.718	247.697	231.888	215.304	197.965	179.901	161.133	147.68
Primary production, Mt/yr	Steel	SSP2	Base	+ re-use/longer use	547.646	505.282	512.598	517.958	521.091	522.116	522.21	521.675	520.586	518.97	516.829	514.17	511.039	507.462	503.476	499.032	493.717	487.42	480.123	471.806	462.455	452.072	440.661	428.241	414.845	403.385	393.917	383.565	372.555	360.876	348.515	335.442	321.646	307.124	291.882	277.314	263.262	248.297	232.505	215.903	198.504	180.329	161.409	141.769	136.314
Primary production, Mt/yr	Steel	SSP2	Base	+ material subst.	541.456	493.237	494.44	493.628	490.611	485.58	479.69	473.252	466.359	459.063	451.386	443.354	435.028	426.443	417.649	408.613	399.016	388.788	377.939	366.476	354.413	341.779	328.607	314.942	300.84	288.903	279.094	268.819	258.257	247.38	236.155	224.542	212.513	200.049	187.133	174.912	163.227	150.881	137.947	124.438	112.045	111.026	109.946	108.808	107.614
Primary production, Mt/yr	Steel	SSP2	Base	+ down-sizing	537.657	485.975	483.707	479.506	473.231	465.108	456.28	447.063	437.556	427.817	417.875	407.763	397.539	387.242	376.915	366.532	355.797	344.651	333.104	321.164	308.847	296.179	283.193	269.928	256.438	245.101	235.839	226.233	216.44	206.423	196.143	185.555	174.627	163.332	151.651	140.597	130.026	118.874	107.208	104.295	103.437	102.514	101.531	100.492	99.3998
Primary production, Mt/yr	Steel	SSP2	Base	+ car-sharing	533.191	481.577	478.801	474.094	467.334	458.76	449.52	439.936	430.116	420.124	409.994	399.763	389.497	379.234	369.024	358.843	348.402	337.644	326.583	315.227	303.593	291.705	279.594	267.293	254.849	244.06	234.841	225.325	215.621	205.693	195.501	184.998	174.152	162.936	151.33	140.349	129.848	118.765	107.165	103.669	102.843	101.958	101.019	100.03	98.9903
Primary production, Mt/yr	Steel	SSP2	Base	+ ride-sharing	529.708	478.171	475.02	469.937	462.818	453.908	444.36	434.501	424.444	414.258	403.986	393.667	383.372	373.145	363.038	353.029	342.835	332.402	321.741	310.863	299.779	288.511	277.081	265.518	253.858	243.477	234.292	224.84	215.197	205.326	195.186	184.734	173.935	162.763	151.199	140.256	129.794	118.75	107.19	97.309	96.5497	95.7336	94.8649	93.9459	92.9773
Primary production, Mt/yr	Steel	SSP2	Base	+ more intense bld. use = All ME stratgs.	529.708	478.171	466.281	453.863	439.282	422.897	405.917	388.718	371.463	354.263	337.202	320.357	303.83	287.695	272.028	256.834	241.865	227.099	212.572	198.32	184.378	170.791	157.603	144.863	132.626	122.29	113.799	105.723	100.104	100.392	100.55	100.577	100.488	100.295	100.012	99.644	99.1827	98.6333	98.0059	97.309	96.5497	95.7336	94.8649	93.9459	92.9773
Primary production, Mt/yr	Steel	SSP2	RCP2_6	No ME	546.588	504.854	513.145	519.936	524.961	528.284	530.763	532.624	533.934	534.717	534.959	534.638	533.799	532.465	530.669	528.327	525.031	520.637	515.096	508.348	500.35	491.102	480.561	468.688	455.466	444.487	435.651	425.527	414.663	403.067	390.738	377.646	363.796	349.2	333.875	319.893	307.087	293.359	278.818	263.476	247.347	230.459	212.835	194.491	184.609
Primary production, Mt/yr	Steel	SSP2	RCP2_6	+ higher yields	546.516	504.681	512.794	519.289	523.867	526.568	528.272	529.218	529.479	529.082	528.023	526.287	523.931	520.989	517.511	513.436	508.384	502.238	494.985	486.601	477.081	466.46	454.744	441.945	428.095	416.222	406.341	395.486	383.918	371.639	358.65	344.927	330.47	315.292	299.407	284.886	271.55	257.308	242.27	226.448	209.855	192.515	174.454	155.691	152.665
Primary production, Mt/yr	Steel	SSP2	RCP2_6	+ re-use/longer use	546.501	504.576	512.611	518.999	523.429	525.936	527.405	528.081	528.044	527.328	525.936	523.858	521.155	517.864	514.036	509.612	504.209	497.712	490.104	481.361	471.479	460.492	448.406	435.238	421.024	408.767	398.463	387.151	375.096	362.3	348.765	334.471	319.42	303.626	287.104	271.926	257.907	242.956	227.184	210.603	193.226	175.08	156.191	136.579	125.215
Primary production, Mt/yr	Steel	SSP2	RCP2_6	+ material subst.	540.309	492.524	494.439	494.642	492.906	489.332	484.785	479.517	473.628	467.173	460.177	452.656	444.683	436.308	427.589	418.493	408.719	398.196	386.936	374.948	362.257	348.914	334.958	320.434	305.407	292.527	281.723	270.365	258.667	246.616	234.195	221.38	208.16	194.525	180.476	167.82	156.352	144.206	131.48	118.184	104.328	100.591	99.2017	97.8344	96.4913
Primary production, Mt/yr	Steel	SSP2	RCP2_6	+ down-sizing	536.51	485.263	483.707	480.522	475.528	468.864	461.382	453.339	444.84	435.949	426.696	417.103	407.244	397.169	386.933	376.504	365.611	354.19	342.255	329.814	316.891	303.539	289.791	275.69	261.292	249.032	238.796	228.125	217.209	206.028	194.557	182.768	170.643	158.169	145.341	133.836	123.464	112.495	101.019	95.8727	94.5752	93.2818	92.0008	90.7373	89.4938
Primary production, Mt/yr	Steel	SSP2	RCP2_6	+ car-sharing	532.039	480.857	478.79	475.093	469.608	462.485	454.582	446.162	437.34	428.185	418.735	409.017	399.108	389.063	378.94	368.712	358.11	347.078	335.629	323.776	311.542	298.976	286.11	272.982	259.642	247.93	237.728	227.141	216.309	205.209	193.819	182.109	170.06	157.66	144.902	133.465	123.161	112.257	100.847	94.9664	93.7581	92.5703	91.4089	90.2754	89.168
Primary production, Mt/yr	Steel	SSP2	RCP2_6	+ ride-sharing	528.552	477.446	475.001	470.924	465.074	457.609	449.39	440.687	431.62	422.264	412.662	402.849	392.907	382.892	372.868	362.809	352.453	341.744	330.698	319.324	307.644	295.703	283.526	271.144	258.599	247.297	237.128	226.609	215.845	204.812	193.487	181.839	169.852	157.511	144.81	133.429	123.178	112.327	100.97	89.1238	88.0054	86.9059	85.8299	84.7782	83.7487
Primary production, Mt/yr	Steel	SSP2	RCP2_6	+ more intense bld. use = All ME stratgs.	528.552	477.446	466.262	454.85	441.538	426.598	410.947	394.905	378.639	362.269	345.878	329.539	313.365	297.442	281.859	266.614	251.484	236.441	221.529	206.781	192.244	177.983	164.048	150.488	137.364	126.106	116.629	107.486	98.817	98.2157	97.7604	97.1427	96.3864	95.5175	94.5614	93.5413	92.4734	91.3711	90.2498	89.1238	88.0054	86.9059	85.8299	84.7782	83.7487
Primary production, Mt/yr	Aluminium	LED	Base	No ME	11.1339	10.1135	9.87176	9.54283	9.11856	8.61773	8.12525	7.66056	7.22458	6.81903	6.44605	6.10877	5.81096	5.55619	5.3486	5.18532	5.03096	4.87991	4.73393	4.59399	4.46053	4.33355	4.21317	4.09921	3.99129	3.97737	4.07601	4.17485	4.27869	4.38343	4.48572	4.58324	4.67339	4.75398	4.82333	4.88278	4.94848	5.042	5.21189	5.39918	5.60687	5.83672	6.08839	6.36194	6.65807
Primary production, Mt/yr	Aluminium	LED	Base	+ higher yields	11.1332	10.1116	9.86773	9.53523	9.1055	8.59698	8.09473	7.61845	7.16932	6.74928	6.3607	6.00692	5.69191	5.41942	5.19376	5.01223	4.83963	4.67055	4.50697	4.35013	4.20077	4.05927	3.92618	3.8018	3.68633	3.66568	3.75636	3.84762	3.94439	4.04268	4.13925	4.23184	4.31793	4.39536	4.4625	4.52071	4.58613	4.67976	4.84862	5.03543	5.24313	5.47342	5.72593	6.0007	6.29838
Primary production, Mt/yr	Aluminium	LED	Base	+ re-use/longer use	11.1332	10.1025	9.85031	9.50931	9.07066	8.55267	8.04032	7.55323	7.09253	6.66016	6.25851	5.89095	5.56152	5.27406	5.03297	4.83562	4.64686	4.46138	4.28124	4.10771	3.94156	3.78315	3.63301	3.49141	3.35848	3.32022	3.39112	3.46108	3.53494	3.60881	3.67927	3.74399	3.80041	3.84633	3.88012	3.90334	3.93197	3.98471	4.11341	4.25805	4.42201	4.60714	4.8132	5.04039	5.28953
Primary production, Mt/yr	Aluminium	LED	Base	+ material subst.	11.4681	10.7496	10.7864	10.7274	10.5596	10.2982	10.0299	9.77558	9.53653	9.31478	9.11275	8.93391	8.78267	8.66346	8.58148	8.53561	8.48479	8.41954	8.33797	8.23786	8.11727	7.97506	7.81156	7.62844	7.42903	7.39872	7.55941	7.71042	7.8681	8.03123	8.19897	8.37187	8.55012	8.73433	8.92582	9.12132	9.32108	9.5325	9.79698	10.0433	10.265	10.4546	10.6025	10.7005	10.7412
Primary production, Mt/yr	Aluminium	LED	Base	+ down-sizing	11.424	10.6545	10.6362	10.5149	10.2784	9.9426	9.59498	9.2572	8.93175	8.62181	8.33112	8.06452	7.82781	7.62682	7.46812	7.35166	7.23873	7.12199	7.00166	6.87738	6.74875	6.61566	6.47873	6.33911	6.19879	6.20128	6.3639	6.52089	6.68461	6.85317	7.025	7.19961	7.3764	7.55533	7.73696	7.91922	8.10574	8.30572	8.56222	8.80589	9.03195	9.23439	9.40532	9.5378	9.62606
Primary production, Mt/yr	Aluminium	LED	Base	+ car-sharing	10.8253	10.0748	10.0258	9.87385	9.60894	9.24747	8.87688	8.51876	8.17573	7.85118	7.54921	7.27509	7.03512	6.83575	6.68425	6.5811	6.48945	6.40331	6.32422	6.25297	6.18999	6.1356	6.09041	6.05499	6.03023	6.0857	6.23628	6.38576	6.53978	6.69621	6.85346	7.01114	7.16891	7.32702	7.48642	7.64621	7.81203	7.99381	8.23524	8.46747	8.68616	8.88546	9.05751	9.19515	9.2923
Primary production, Mt/yr	Aluminium	LED	Base	+ ride-sharing	10.2164	9.5126	9.46909	9.32057	9.05988	8.70331	8.33748	7.98334	7.64312	7.32004	7.01812	6.74271	6.50031	6.29761	6.14221	6.03473	5.9395	5.85144	5.773	5.70583	5.65114	5.6099	5.58315	5.57174	5.57659	5.63606	5.76465	5.89679	6.03494	6.17654	6.31963	6.46331	6.60681	6.74994	6.89322	7.03626	7.18615	7.35375	7.58368	7.8081	8.0235	8.2249	8.4053	8.55843	8.67901
Primary production, Mt/yr	Aluminium	LED	Base	+ more intense bld. use = All ME stratgs.	10.2164	9.5126	9.46909	9.32057	9.05988	8.70331	8.33748	7.98334	7.64312	7.32004	7.01812	6.74271	6.50031	6.29761	6.14221	6.03473	5.9395	5.85144	5.773	5.70583	5.65114	5.6099	5.58315	5.57174	5.57659	5.63606	5.76465	5.89679	6.03494	6.17654	6.31963	6.46331	6.60681	6.74994	6.89322	7.03626	7.18615	7.35375	7.58368	7.8081	8.0235	8.2249	8.4053	8.55843	8.67901
Primary production, Mt/yr	Aluminium	LED	RCP2_6	No ME	11.1464	10.1327	9.90053	9.58584	9.17822	8.69642	8.22509	7.78329	7.37153	6.99122	6.64445	6.3343	6.06484	5.84014	5.6649	5.53229	5.41072	5.29332	5.18097	5.07336	4.97036	4.87451	4.78582	4.70353	4.62705	4.65585	4.80146	4.9392	5.07546	5.20656	5.3292	5.43975	5.53555	5.61466	5.67568	5.72271	5.77515	5.85442	6.00892	6.17943	6.36925	6.58172	6.81598	7.07125	7.34756
Primary production, Mt/yr	Aluminium	LED	RCP2_6	+ higher yields	11.1457	10.1308	9.89649	9.57824	9.16516	8.67566	8.19455	7.74114	7.31619	6.92133	6.55888	6.23212	5.9453	5.70266	5.50907	5.35786	5.21761	5.08166	4.95109	4.82585	4.70616	4.5949	4.49255	4.39884	4.31381	4.33484	4.47137	4.60034	4.72827	4.85161	4.96715	5.07134	5.16158	5.23601	5.29327	5.33746	5.38801	5.46577	5.6176	5.78599	5.97421	6.18553	6.41907	6.67406	6.95047
Primary production, Mt/yr	Aluminium	LED	RCP2_6	+ re-use/longer use	11.1457	10.1216	9.87906	9.55229	9.13026	8.63125	8.13996	7.67563	7.23895	6.8315	6.45562	6.11458	5.81266	5.55416	5.344	5.17555	5.01738	4.86287	4.71313	4.5681	4.42794	4.29542	4.17088	4.0539	3.94432	3.93955	4.04732	4.14532	4.24012	4.32833	4.40667	4.47172	4.52097	4.55268	4.56565	4.56417	4.56716	4.59319	4.69407	4.80972	4.94395	5.10011	5.27764	5.47616	5.69606
Primary production, Mt/yr	Aluminium	LED	RCP2_6	+ material subst.	11.4825	10.7744	10.8267	10.7913	10.6528	10.4259	10.1969	9.98551	9.79207	9.6176	9.46404	9.33419	9.2334	9.16778	9.1445	9.15613	9.16807	9.16823	9.1527	9.11634	9.05563	8.97405	8.87115	8.74681	8.60323	8.64922	8.89303	9.10831	9.31467	9.51174	9.69909	9.87564	10.0417	10.1985	10.3479	10.4918	10.6371	10.7916	10.9964	11.1804	11.3384	11.4666	11.5551	11.5944	11.5765
Primary production, Mt/yr	Aluminium	LED	RCP2_6	+ down-sizing	11.4383	10.679	10.6756	10.577	10.3682	10.0648	9.75359	9.45533	9.17134	8.90398	8.65657	8.43327	8.24076	8.08643	7.97867	7.91184	7.85317	7.7931	7.73016	7.66157	7.58572	7.50679	7.42486	7.33958	7.25197	7.32484	7.56282	7.77835	7.98657	8.18635	8.37646	8.55499	8.72144	8.87634	9.02084	9.1574	9.29579	9.44542	9.64897	9.83705	10.0058	10.1523	10.2684	10.3461	10.3786
Primary production, Mt/yr	Aluminium	LED	RCP2_6	+ car-sharing	10.8374	10.0956	10.0595	9.92709	9.68612	9.35265	9.01356	8.68961	8.38245	8.0948	7.83038	7.59393	7.39258	7.23422	7.12782	7.06913	7.02672	6.99297	6.96821	6.95136	6.94205	6.94495	6.96061	6.98868	7.02949	7.15924	7.37755	7.57823	7.76845	7.94677	8.11203	8.26261	8.39855	8.52108	8.63221	8.73611	8.84548	8.9711	9.15697	9.33466	9.50098	9.65329	9.78305	9.88145	9.94063
Primary production, Mt/yr	Aluminium	LED	RCP2_6	+ ride-sharing	10.2262	9.52991	9.4976	9.36611	9.12658	8.79496	8.45732	8.13383	7.82579	7.53572	7.26723	7.02516	6.81667	6.6497	6.53337	6.46409	6.41113	6.36801	6.33627	6.31612	6.30824	6.31762	6.34554	6.39231	6.45873	6.58458	6.77006	6.94522	7.11351	7.27305	7.42219	7.55895	7.68286	7.79455	7.89544	7.98965	8.09038	8.20917	8.39085	8.56797	8.73801	8.89878	9.04269	9.16197	9.24976
Primary production, Mt/yr	Aluminium	LED	RCP2_6	+ more intense bld. use = All ME stratgs.	10.2262	9.52991	9.4976	9.36611	9.12658	8.79496	8.45732	8.13383	7.82579	7.53572	7.26723	7.02516	6.81667	6.6497	6.53337	6.46409	6.41113	6.36801	6.33627	6.31612	6.30824	6.31762	6.34554	6.39231	6.45873	6.58458	6.77006	6.94522	7.11351	7.27305	7.42219	7.55895	7.68286	7.79455	7.89544	7.98965	8.09038	8.20917	8.39085	8.56797	8.73801	8.89878	9.04269	9.16197	9.24976
Primary production, Mt/yr	Aluminium	SSP1	Base	No ME	14.8774	14.1997	14.0285	13.8773	13.709	13.5633	13.3764	13.1736	12.9545	12.7203	12.4723	12.2128	11.9448	11.6713	11.396	11.1244	10.8559	10.5931	10.3381	10.0923	9.85615	9.62937	9.41098	9.19939	8.99243	8.89897	8.91006	8.91123	8.90898	8.89985	8.88079	8.84999	8.80483	8.74295	8.66245	8.60385	8.57147	8.52361	8.46212	8.38699	8.29844	8.197	8.08336	7.95834	7.8229
Primary production, Mt/yr	Aluminium	SSP1	Base	+ higher yields	14.8767	14.1978	14.0244	13.8696	13.6956	13.542	13.3447	13.1294	12.896	12.6456	12.3798	12.101	11.8122	11.5168	11.2186	10.9233	10.6306	10.3435	10.0644	9.7952	9.53687	9.28964	9.05324	8.82673	8.60872	8.50646	8.50886	8.50147	8.49095	8.47392	8.44735	8.40951	8.35782	8.28993	8.20398	8.14051	8.10384	8.05225	7.9876	7.90986	7.81923	7.71624	7.60152	7.4759	7.34027
Primary production, Mt/yr	Aluminium	SSP1	Base	+ re-use/longer use	14.8767	14.1882	14.0061	13.842	13.6581	13.4934	13.2841	13.0553	12.8071	12.5402	12.2566	11.9585	11.649	11.3318	11.0109	10.692	10.3754	10.0641	9.76094	9.46784	9.18604	8.91586	8.65708	8.40878	8.16952	8.04546	8.02475	7.99316	7.95707	7.91289	7.85747	7.78889	7.70447	7.60178	7.4789	7.37656	7.29878	7.20383	7.09369	6.9684	6.82828	6.67397	6.50631	6.3263	6.13507
Primary production, Mt/yr	Aluminium	SSP1	Base	+ material subst.	15.4253	15.2487	15.5294	15.808	16.0398	16.2591	16.4068	16.5124	16.5788	16.6098	16.6094	16.5824	16.5346	16.4723	16.4021	16.3328	16.2557	16.1676	16.0654	15.9452	15.8028	15.6336	15.433	15.1962	14.9189	14.8799	15.0741	15.2201	15.3439	15.4459	15.5265	15.5875	15.6297	15.6534	15.6595	15.721	15.8413	15.9324	15.9835	15.9793	15.9052	15.7478	15.4942	15.1318	14.6491
Primary production, Mt/yr	Aluminium	SSP1	Base	+ down-sizing	15.3935	15.1814	15.4245	15.6617	15.8489	16.0211	16.1195	16.1741	16.1884	16.1666	16.1133	16.0339	15.9345	15.822	15.7035	15.5879	15.4678	15.341	15.2054	15.0581	14.8957	14.7146	14.5109	14.2805	14.0194	13.9869	14.1761	14.322	14.4486	14.5558	14.6435	14.7129	14.7644	14.7981	14.8144	14.8818	15.0029	15.095	15.1481	15.148	15.0813	14.9356	14.699	14.36	13.9081
Primary production, Mt/yr	Aluminium	SSP1	Base	+ car-sharing	14.8715	14.6298	14.8002	14.9625	15.0757	15.177	15.2086	15.2017	15.1605	15.0902	14.9964	14.8852	14.7635	14.6386	14.5184	14.4123	14.3149	14.2257	14.1439	14.0677	13.9949	13.9225	13.8469	13.764	13.6694	13.7081	13.8695	13.9981	14.108	14.1991	14.2717	14.3275	14.3672	14.3918	14.4021	14.4615	14.5712	14.6537	14.699	14.6931	14.6226	14.4751	14.2386	13.9014	13.4528
Primary production, Mt/yr	Aluminium	SSP1	Base	+ ride-sharing	14.4707	14.2222	14.3536	14.4771	14.5531	14.6198	14.6195	14.5832	14.5152	14.4207	14.3051	14.1746	14.0359	13.8964	13.7641	13.648	13.5442	13.453	13.3744	13.3078	13.2517	13.204	13.1622	13.1227	13.0819	13.1275	13.249	13.3475	13.4316	13.5011	13.5561	13.5978	13.6266	13.6432	13.6482	13.6993	13.7965	13.8684	13.9052	13.8939	13.8222	13.6787	13.4521	13.1319	12.7084
Primary production, Mt/yr	Aluminium	SSP1	Base	+ more intense bld. use = All ME stratgs.	14.4707	14.2222	14.0022	13.8405	13.6381	13.3935	13.1168	12.8154	12.4958	12.1626	11.8224	11.482	11.149	10.8314	10.5379	10.2784	10.0598	9.87641	9.71002	9.57538	9.471	9.39524	9.34572	9.3194	9.31277	9.41371	9.61148	9.82728	10.0447	10.2488	10.4564	10.6676	10.8828	11.1019	11.3254	11.6073	11.9568	12.3666	12.6961	12.9959	13.2507	13.7093	13.4566	13.136	12.7115
Primary production, Mt/yr	Aluminium	SSP1	RCP2_6	No ME	14.899	14.2325	14.0769	13.9477	13.805	13.6882	13.5331	13.3646	13.1816	12.9848	12.7758	12.557	12.3319	12.1046	11.8799	11.6592	11.4459	11.2409	11.045	10.8575	10.6782	10.5105	10.3531	10.2028	10.0561	10.0427	10.1421	10.2151	10.2709	10.3064	10.3184	10.3029	10.2572	10.1794	10.0682	9.97323	9.90802	9.82734	9.73306	9.62492	9.50359	9.37212	9.23042	9.07801	8.91479
Primary production, Mt/yr	Aluminium	SSP1	RCP2_6	+ higher yields	14.8983	14.2306	14.0728	13.94	13.7916	13.6668	13.5014	13.3204	13.1229	12.9099	12.683	12.4447	12.1985	11.949	11.701	11.4561	11.2179	10.9878	10.7668	10.5548	10.352	10.1625	9.98559	9.81882	9.65952	9.63571	9.72455	9.7871	9.83254	9.85794	9.86021	9.83532	9.78059	9.69423	9.57498	9.47246	9.40025	9.3131	9.21291	9.09942	8.97332	8.83764	8.69229	8.53679	8.37103
Primary production, Mt/yr	Aluminium	SSP1	RCP2_6	+ re-use/longer use	14.8983	14.221	14.0545	13.9124	13.754	13.6181	13.4405	13.2458	13.0333	12.8035	12.5582	12.2998	12.032	11.7593	11.4868	11.2164	10.9516	10.6941	10.4451	10.2046	9.97284	9.75378	9.5466	9.34868	9.15711	9.09865	9.15015	9.17307	9.17644	9.15725	9.11241	9.03805	8.93162	8.79152	8.61674	8.45715	8.32546	8.1765	8.01254	7.83369	7.64097	7.43747	7.2236	6.9995	6.76566
Primary production, Mt/yr	Aluminium	SSP1	RCP2_6	+ material subst.	15.4501	15.2908	15.5966	15.9121	16.1891	16.461	16.6679	16.8379	16.972	17.0729	17.1444	17.1905	17.2187	17.2383	17.2597	17.2855	17.3135	17.3372	17.3506	17.3455	17.3152	17.2624	17.1807	17.0612	16.8959	17.0047	17.3599	17.6296	17.8446	18.0059	18.1139	18.1674	18.1672	18.1145	18.0114	17.9497	17.9528	17.9259	17.8588	17.7369	17.5482	17.2857	16.9364	16.4865	15.9229
Primary production, Mt/yr	Aluminium	SSP1	RCP2_6	+ down-sizing	15.4182	15.2233	15.4911	15.7646	15.9959	16.2193	16.375	16.4918	16.5713	16.6165	16.6319	16.622	16.5948	16.56	16.5282	16.5029	16.4825	16.4618	16.4358	16.3978	16.3419	16.2715	16.1811	16.0626	15.9085	16.0178	16.3618	16.6268	16.8415	17.0062	17.1211	17.1843	17.1962	17.1579	17.071	17.0216	17.0315	17.0117	16.9525	16.8404	16.6642	16.4176	16.0887	15.6644	15.1329
Primary production, Mt/yr	Aluminium	SSP1	RCP2_6	+ car-sharing	14.8943	14.6683	14.861	15.0559	15.2084	15.355	15.4371	15.4846	15.5004	15.4887	15.455	15.4049	15.3471	15.2916	15.2495	15.2257	15.2204	15.2305	15.2534	15.2838	15.3178	15.3592	15.4038	15.4443	15.4736	15.6575	15.9599	16.195	16.3796	16.5144	16.5999	16.6353	16.6218	16.5617	16.4578	16.3903	16.3801	16.3452	16.2768	16.1622	15.9907	15.7559	15.4452	15.0447	14.5408
Primary production, Mt/yr	Aluminium	SSP1	RCP2_6	+ ride-sharing	14.4919	14.2581	14.4103	14.5637	14.676	14.7843	14.8302	14.8436	14.8275	14.7862	14.725	14.6498	14.5688	14.492	14.4303	14.3887	14.3684	14.3676	14.3847	14.4162	14.4591	14.5182	14.5901	14.6692	14.7496	14.9307	15.1771	15.3694	15.5186	15.6251	15.6893	15.7104	15.6891	15.6274	15.5276	15.4626	15.4499	15.4144	15.3475	15.2374	15.0739	14.8511	14.5574	14.18	13.7065
Primary production, Mt/yr	Aluminium	SSP1	RCP2_6	+ more intense bld. use = All ME stratgs.	14.4919	14.2581	14.0589	13.9271	13.761	13.558	13.3276	13.0758	12.8081	12.5281	12.2423	11.9572	11.6818	11.427	11.2041	11.019	10.884	10.7911	10.7204	10.6838	10.6785	10.7094	10.7736	10.8659	10.9805	11.2168	11.5395	11.8491	12.1315	12.3726	12.5894	12.78	12.945	13.0859	13.2046	13.3704	13.61	13.9125	14.1384	14.3393	14.5022	14.8817	14.5619	14.184	13.7096
Primary production, Mt/yr	Aluminium	SSP2	Base	No ME	22.6861	21.158	21.1528	21.1402	21.0998	21.0268	20.9196	20.7775	20.6003	20.3881	20.1412	19.8606	19.5478	19.2044	18.8322	18.4378	18.0273	17.6035	17.1671	16.7182	16.2563	15.7805	15.2895	14.7819	14.2562	13.9342	13.8199	13.6966	13.5808	13.4699	13.362	13.257	13.153	13.0482	12.9414	12.9201	12.9556	12.9438	12.8876	12.7864	12.6397	12.4473	12.2094	11.9259	11.5973
Primary production, Mt/yr	Aluminium	SSP2	Base	+ higher yields	22.6854	21.156	21.1487	21.1323	21.0861	21.0046	20.8863	20.7307	20.5375	20.3067	20.0389	19.7349	19.3963	19.0247	18.6222	18.1958	17.7516	17.2931	16.8216	16.3379	15.8424	15.3349	14.8153	14.2833	13.7385	13.4007	13.271	13.1326	13.0023	12.8776	12.7566	12.6391	12.5234	12.4077	12.2908	12.2601	12.287	12.2674	12.2041	12.0964	11.944	11.7466	11.5041	11.2168	10.8848
Primary production, Mt/yr	Aluminium	SSP2	Base	+ re-use/longer use	22.6854	21.1527	21.1422	21.1224	21.0722	20.9862	20.8628	20.7012	20.5011	20.2625	19.9857	19.6717	19.322	18.9382	18.5225	18.0819	17.6227	17.1484	16.6604	16.1595	15.6462	15.1203	14.5817	14.0301	13.4651	13.1058	12.9529	12.7896	12.6327	12.4795	12.3277	12.1774	12.0265	11.8733	11.7164	11.6437	11.626	11.5592	11.4463	11.2867	11.08	10.8263	10.5256	10.1783	9.78481
Primary production, Mt/yr	Aluminium	SSP2	Base	+ material subst.	22.8865	21.547	21.73	21.9148	22.0824	22.2291	22.3533	22.4536	22.5284	22.576	22.5947	22.5826	22.5378	22.458	22.3406	22.1882	22.0005	21.7766	21.5128	21.2055	20.8506	20.4443	19.9832	19.4639	18.8838	18.6132	18.6709	18.6975	18.7227	18.7442	18.7595	18.7668	18.7642	18.7499	18.7227	18.7696	18.8618	18.8962	18.8776	18.8072	18.6862	18.5164	18.2995	18.0373	17.7316
Primary production, Mt/yr	Aluminium	SSP2	Base	+ down-sizing	22.844	21.4617	21.6012	21.7398	21.8585	21.9536	22.0235	22.0667	22.0819	22.0677	22.0228	21.946	21.8362	21.6922	21.5126	21.301	21.0591	20.7873	20.4837	20.1459	19.7713	19.3575	18.9017	18.4015	17.8546	17.5997	17.6511	17.6762	17.7019	17.7255	17.7445	17.7564	17.759	17.7505	17.7293	17.7825	17.8811	17.9217	17.9091	17.8441	17.7279	17.562	17.3481	17.0879	16.7833
Primary production, Mt/yr	Aluminium	SSP2	Base	+ car-sharing	22.5367	21.1316	21.2225	21.3101	21.3766	21.419	21.4364	21.4284	21.3944	21.3344	21.2483	21.136	20.9978	20.8337	20.6435	20.4319	20.2017	19.9543	19.6886	19.4028	19.0948	18.7622	18.4025	18.013	17.591	17.3965	17.4398	17.4625	17.4848	17.504	17.5174	17.523	17.5187	17.5028	17.4741	17.52	17.6119	17.647	17.6301	17.5621	17.4445	17.2787	17.0665	16.8094	16.5091
Primary production, Mt/yr	Aluminium	SSP2	Base	+ ride-sharing	22.2971	20.8758	20.9303	20.9795	21.0064	21.0083	20.9847	20.9355	20.8608	20.7611	20.6369	20.4888	20.3181	20.1254	19.9116	19.6821	19.4408	19.1902	18.9298	18.6588	18.3757	18.0788	17.7659	17.4344	17.0817	16.9101	16.9276	16.9308	16.9352	16.9381	16.937	16.9299	16.9146	16.8895	16.8533	16.8934	16.9811	17.0133	16.9945	16.9254	16.807	16.6406	16.4278	16.1698	15.8683
Primary production, Mt/yr	Aluminium	SSP2	Base	+ more intense bld. use = All ME stratgs.	22.2971	20.8758	20.5496	20.2798	19.9869	19.6711	19.3334	18.9753	18.5986	18.2055	17.7983	17.3794	16.9519	16.5183	16.0812	15.6477	15.2231	14.8108	14.4118	14.0264	13.654	13.2938	12.9445	12.6046	12.2718	12.1487	12.2422	12.349	12.4843	12.6453	12.8291	13.0332	13.2561	13.4946	13.7465	14.0813	14.4734	14.8382	15.1801	15.4996	15.7975	16.4013	16.1824	15.9533	15.6862
Primary production, Mt/yr	Aluminium	SSP2	RCP2_6	No ME	22.7173	21.2052	21.2234	21.2439	21.2425	21.2141	21.157	21.0699	20.9514	20.8012	20.6199	20.4087	20.1701	19.9072	19.624	19.3216	19.0107	18.6916	18.3622	18.0189	17.6591	17.2878	16.9022	16.4975	16.069	15.8794	15.9177	15.9208	15.9101	15.8842	15.8409	15.7767	15.6896	15.5789	15.4442	15.3795	15.3696	15.312	15.2088	15.0592	14.8636	14.6264	14.3465	14.0215	13.6501
Primary production, Mt/yr	Aluminium	SSP2	RCP2_6	+ higher yields	22.7166	21.2032	21.2192	21.236	21.2287	21.1919	21.1238	21.023	20.8884	20.7195	20.5171	20.2822	20.0173	19.7258	19.4117	19.0763	18.7307	18.3756	18.0096	17.6297	17.2341	16.8289	16.4122	15.9805	15.5302	15.322	15.3419	15.3266	15.2979	15.2544	15.1941	15.1133	15.0102	14.8841	14.7347	14.6559	14.6328	14.5624	14.4473	14.2864	14.0802	13.8332	13.5441	13.2108	12.8317
Primary production, Mt/yr	Aluminium	SSP2	RCP2_6	+ re-use/longer use	22.7166	21.1999	21.2127	21.226	21.2148	21.1734	21.1001	20.9932	20.8515	20.6744	20.4625	20.2167	19.9395	19.6342	19.3046	18.9523	18.5879	18.2123	17.8239	17.4196	16.9975	16.5633	16.1148	15.6481	15.1592	14.908	14.8808	14.8147	14.7317	14.6301	14.5084	14.3632	14.193	13.9975	13.7769	13.6257	13.5273	13.3793	13.1844	12.9424	12.654	12.3239	11.9514	11.5353	11.075
Primary production, Mt/yr	Aluminium	SSP2	RCP2_6	+ material subst.	22.9184	21.5961	21.8045	22.0259	22.2376	22.4362	22.6204	22.788	22.9369	23.0649	23.1703	23.2508	23.3054	23.3338	23.3355	23.306	23.2508	23.1649	23.041	22.8699	22.6443	22.3685	22.0364	21.6397	21.1708	21.0552	21.2914	21.4552	21.5823	21.6708	21.7183	21.7188	21.6704	21.5731	21.4276	21.3308	21.2748	21.1599	20.9916	20.7715	20.5033	20.1953	19.8487	19.4635	19.0399
Primary production, Mt/yr	Aluminium	SSP2	RCP2_6	+ down-sizing	22.8758	21.5105	21.6751	21.8496	22.0116	22.1573	22.2854	22.3938	22.4803	22.5432	22.5812	22.5926	22.577	22.5351	22.4676	22.3715	22.2538	22.1113	21.9385	21.7281	21.4744	21.1827	20.8481	20.4633	20.0214	19.9134	20.1339	20.2889	20.4111	20.4983	20.5477	20.5532	20.5127	20.4257	20.2929	20.2104	20.1691	20.069	19.9151	19.7089	19.4538	19.1575	18.8211	18.4447	18.0286
Primary production, Mt/yr	Aluminium	SSP2	RCP2_6	+ car-sharing	22.5674	21.1785	21.2932	21.4147	21.5218	21.6115	21.683	21.7353	21.7672	21.7783	21.7687	21.7378	21.6869	21.6179	21.5327	21.4298	21.3176	21.1941	21.0553	20.8948	20.7078	20.4998	20.2667	20.0014	19.6974	19.6537	19.8581	20.0033	20.1139	20.1877	20.2223	20.2118	20.1545	20.0508	19.9017	19.8044	19.7505	19.6405	19.4803	19.2717	19.0186	18.7287	18.4031	18.0415	17.6438
Primary production, Mt/yr	Aluminium	SSP2	RCP2_6	+ ride-sharing	22.3269	20.9213	20.9986	21.0801	21.1456	21.1922	21.2194	21.2267	21.2134	21.1796	21.1262	21.0534	20.9632	20.8584	20.7416	20.6127	20.4809	20.3456	20.204	20.051	19.8829	19.7056	19.5156	19.3068	19.0731	19.0467	19.2125	19.3282	19.4129	19.4645	19.4808	19.4564	19.3896	19.2806	19.1302	19.0351	18.9854	18.8813	18.728	18.5272	18.282	17.9996	17.6809	17.3255	16.9332
Primary production, Mt/yr	Aluminium	SSP2	RCP2_6	+ more intense bld. use = All ME stratgs.	22.3269	20.9213	20.6179	20.3805	20.126	19.8549	19.5681	19.2664	18.9511	18.624	18.2876	17.944	17.597	17.2512	16.9112	16.5784	16.2632	15.9664	15.6861	15.4186	15.1612	14.9207	14.6943	14.4771	14.2633	14.2852	14.5271	14.7463	14.9619	15.1716	15.3727	15.5595	15.7308	15.8854	16.0232	16.2228	16.4775	16.7061	16.9135	17.1013	17.2724	17.7602	17.4355	17.109	16.7511
Primary production, Mt/yr	Copper	LED	Base	No ME	3.79395	1.9394	1.90042	1.84107	1.75261	1.64199	1.54563	1.46317	1.39158	1.33073	1.28091	1.24211	1.21573	1.20292	1.20472	1.22834	1.23717	1.2347	1.22132	1.19602	1.15869	1.11181	1.05544	0.990213	0.917716	0.902892	0.956314	0.998738	1.05413	1.12233	1.20024	1.27698	1.35355	1.43104	1.50973	1.58342	1.6644	1.75684	1.86948	1.98285	2.10431	2.23335	2.36975	2.51336	2.66381
Primary production, Mt/yr	Copper	LED	Base	+ higher yields	3.79225	1.93487	1.89081	1.82302	1.72173	1.59316	1.47418	1.36518	1.26382	1.17063	1.08655	1.01212	0.949234	0.89948	0.864245	0.851005	0.823428	0.785241	0.737131	0.67842	0.609479	0.533373	0.450953	0.36382	0.274725	0.244283	0.278751	0.302473	0.339742	0.390677	0.452424	0.514338	0.577589	0.643423	0.712222	0.777807	0.852512	0.939222	1.04329	1.14895	1.26347	1.38617	1.51679	1.65509	1.80063
Primary production, Mt/yr	Copper	LED	Base	+ re-use/longer use	3.79225	1.9258	1.87752	1.80548	1.69987	1.56696	1.44369	1.3305	1.22512	1.12816	1.04061	0.963097	0.897564	0.845649	0.80877	0.794335	0.766012	0.727544	0.67958	0.621386	0.55325	0.47812	0.39672	0.310506	0.222057	0.19205	0.226017	0.248914	0.285064	0.33449	0.394277	0.453921	0.514566	0.577425	0.642875	0.705583	0.776926	0.859641	0.960324	1.06165	1.17144	1.28902	1.41408	1.54635	1.68535
Primary production, Mt/yr	Copper	LED	Base	+ material subst.	3.80521	1.94743	1.90629	1.84068	1.74062	1.61234	1.49288	1.3828	1.27991	1.18485	1.09861	1.02182	0.956326	0.903615	0.864963	0.846919	0.814723	0.771778	0.718724	0.65493	0.580741	0.498898	0.410311	0.316651	0.220682	0.185019	0.211269	0.223577	0.246697	0.280497	0.322484	0.364324	0.406913	0.451147	0.497244	0.54043	0.591423	0.653153	0.732428	0.812136	0.900569	0.997875	1.10425	1.22009	1.34574
Primary production, Mt/yr	Copper	LED	Base	+ down-sizing	3.77549	1.89411	1.83071	1.74109	1.61573	1.46106	1.31421	1.1761	1.04502	0.922102	0.808833	0.706427	0.617157	0.542947	0.485496	0.450219	0.405772	0.355481	0.300388	0.24022	0.175408	0.108257	0.0394296	0	0	0	0	0	0	0	0.0402428	0.0840532	0.128426	0.174059	0.221103	0.266132	0.319331	0.383517	0.465376	0.54785	0.639121	0.739348	0.848636	0.967309	1.09568
Primary production, Mt/yr	Copper	LED	Base	+ car-sharing	3.37629	1.62178	1.56053	1.46971	1.34298	1.18705	1.03907	0.900275	0.769241	0.647284	0.536056	0.437	0.352477	0.284534	0.235044	0.208758	0.176582	0.141615	0.105074	0.0668475	0.0273938	0	0	0	0	0	0	0	0	0	0.0105667	0.0492831	0.0878567	0.127048	0.167099	0.205107	0.251783	0.309912	0.386324	0.464053	0.551395	0.648584	0.75577	0.873313	1.00154
Primary production, Mt/yr	Copper	LED	Base	+ ride-sharing	2.97165	1.3604	1.31961	1.24058	1.12411	0.977267	0.837185	0.70535	0.580562	0.464276	0.358276	0.264181	0.184427	0.121134	0.0762622	0.0538361	0.0265813	0	0	0	0	0	0	0	0	0	0	0	0	0	0	0	0	0.00536154	0.0409564	0.0755142	0.119385	0.175313	0.250031	0.326604	0.413222	0.510106	0.617325	0.735174	0.863937
Primary production, Mt/yr	Copper	LED	Base	+ more intense bld. use = All ME stratgs.	2.97165	1.3604	1.31961	1.24058	1.12411	0.977267	0.837185	0.70535	0.580562	0.464276	0.358276	0.264181	0.184427	0.121134	0.0762622	0.0538361	0.0265813	0	0	0	0	0	0	0	0	0	0	0	0	0	0	0	0	0.00536154	0.0409564	0.0755142	0.119385	0.175313	0.250031	0.326604	0.413222	0.510106	0.617325	0.735174	0.863937
Primary production, Mt/yr	Copper	LED	RCP2_6	No ME	3.90978	2.07175	2.08104	2.09781	2.09467	2.08183	2.09614	2.13451	2.19063	2.26271	2.34701	2.4283	2.51235	2.60569	2.71299	2.81737	2.92031	3.01186	3.08757	3.14043	3.1704	3.19928	3.2221	3.23507	3.23892	3.3587	3.54692	3.66623	3.76496	3.84518	3.9043	3.92689	3.91517	3.87235	3.80045	3.7071	3.62515	3.5574	3.50967	3.46119	3.42007	3.3908	3.36944	3.35274	3.33876
Primary production, Mt/yr	Copper	LED	RCP2_6	+ higher yields	3.90808	2.06722	2.07142	2.07974	2.06373	2.03283	2.02434	2.03582	2.0616	2.10046	2.14919	2.19299	2.23801	2.29107	2.35705	2.41922	2.47924	2.52731	2.55925	2.56842	2.55539	2.54275	2.52658	2.50442	2.47864	2.56976	2.72528	2.81153	2.87735	2.92519	2.95275	2.94489	2.90413	2.83389	2.7364	2.61942	2.51592	2.42751	2.35669	2.28656	2.22526	2.17724	2.13863	2.10625	2.07819
Primary production, Mt/yr	Copper	LED	RCP2_6	+ re-use/longer use	3.90808	2.05809	2.05802	2.06197	2.04147	2.00598	1.99286	1.99972	2.02094	2.05535	2.09981	2.13961	2.18097	2.23074	2.29379	2.35353	2.41136	2.45749	2.48765	2.49508	2.48012	2.46466	2.44418	2.41568	2.38084	2.45987	2.60096	2.67143	2.7204	2.75027	2.75914	2.7333	2.67582	2.59053	2.48012	2.35224	2.23669	2.13499	2.05142	1.96764	1.89258	1.83037	1.77779	1.73238	1.69278
Primary production, Mt/yr	Copper	LED	RCP2_6	+ material subst.	3.92012	2.07735	2.08218	2.0889	2.069	2.03186	2.01482	2.01568	2.02906	2.05392	2.08744	2.11645	2.14683	2.18487	2.23495	2.28116	2.32314	2.35172	2.36313	2.35134	2.31689	2.27976	2.2362	2.18399	2.12533	2.17645	2.28754	2.33142	2.35531	2.36137	2.34821	2.30514	2.23492	2.14095	2.02573	1.89587	1.77837	1.67562	1.59293	1.51268	1.44444	1.39273	1.35532	1.33068	1.31818
Primary production, Mt/yr	Copper	LED	RCP2_6	+ down-sizing	3.88931	2.02111	2.00084	1.9786	1.92651	1.85376	1.79751	1.75588	1.72412	1.70183	1.68718	1.66938	1.65484	1.65005	1.65973	1.67071	1.68105	1.68362	1.67604	1.65389	1.61817	1.58602	1.55446	1.52167	1.48936	1.54533	1.64684	1.69338	1.72344	1.73869	1.73786	1.71193	1.66312	1.59417	1.50712	1.40799	1.32088	1.24805	1.19489	1.14381	1.1041	1.0796	1.06837	1.0691	1.08126
Primary production, Mt/yr	Copper	LED	RCP2_6	+ car-sharing	3.47378	1.73076	1.70634	1.67289	1.60893	1.52333	1.45326	1.39759	1.35226	1.31732	1.2916	1.26627	1.24734	1.24095	1.25181	1.26844	1.28801	1.30486	1.31758	1.32269	1.32145	1.33007	1.34648	1.3694	1.40047	1.47037	1.5451	1.58034	1.59744	1.59776	1.58022	1.53624	1.46857	1.3806	1.27507	1.15914	1.05816	0.974803	0.915014	0.86152	0.823917	0.806098	0.806098	0.822397	0.854091
Primary production, Mt/yr	Copper	LED	RCP2_6	+ ride-sharing	3.0529	1.45192	1.44344	1.4143	1.35343	1.26937	1.19915	1.14198	1.09414	1.05571	1.02579	0.996809	0.97435	0.964188	0.970875	0.984203	1.0004	1.0148	1.0267	1.03348	1.03664	1.05074	1.07443	1.10706	1.1506	1.21231	1.26553	1.29061	1.30103	1.2978	1.27991	1.23977	1.17969	1.10257	1.01075	0.910698	0.825507	0.757804	0.713546	0.67546	0.652893	0.649267	0.662796	0.692122	0.736439
Primary production, Mt/yr	Copper	LED	RCP2_6	+ more intense bld. use = All ME stratgs.	3.0529	1.45192	1.44344	1.4143	1.35343	1.26937	1.19915	1.14198	1.09414	1.05571	1.02579	0.996809	0.97435	0.964188	0.970875	0.984203	1.0004	1.0148	1.0267	1.03348	1.03664	1.05074	1.07443	1.10706	1.1506	1.21231	1.26553	1.29061	1.30103	1.2978	1.27991	1.23977	1.17969	1.10257	1.01075	0.910698	0.825507	0.757804	0.713546	0.67546	0.652893	0.649267	0.662796	0.692122	0.736439
Primary production, Mt/yr	Copper	SSP1	Base	No ME	6.13474	3.88483	3.81274	3.82819	3.84214	3.86927	3.88055	3.88985	3.89317	3.89039	3.88202	3.86791	3.85006	3.83044	3.81062	3.80223	3.77834	3.74362	3.6979	3.63973	3.5687	3.48791	3.39587	3.29124	3.17347	3.15089	3.2234	3.272	3.32946	3.39563	3.46483	3.51833	3.55716	3.58247	3.59393	3.61787	3.66391	3.69843	3.73026	3.76022	3.78846	3.81409	3.83787	3.86022	3.88116
Primary production, Mt/yr	Copper	SSP1	Base	+ higher yields	6.13304	3.88027	3.80303	3.8099	3.81072	3.81932	3.80702	3.78827	3.75962	3.72145	3.67474	3.61978	3.55897	3.49465	3.42877	3.37331	3.30172	3.21917	3.12603	3.02153	2.90608	2.78378	2.65431	2.51773	2.37502	2.33132	2.38209	2.40841	2.44344	2.48725	2.53431	2.56605	2.58367	2.58843	2.58008	2.585	2.61281	2.62982	2.64489	2.65877	2.67158	2.68235	2.6918	2.70027	2.70772
Primary production, Mt/yr	Copper	SSP1	Base	+ re-use/longer use	6.13304	3.87077	3.7891	3.79142	3.78749	3.79119	3.77382	3.74989	3.71601	3.67265	3.62086	3.56105	3.49572	3.42731	3.35789	3.29945	3.22561	3.14156	3.04765	2.94307	2.82817	2.70688	2.5787	2.4435	2.302	2.25884	2.30913	2.33486	2.36894	2.41122	2.45613	2.48526	2.49979	2.50091	2.48835	2.48946	2.51259	2.5243	2.53348	2.54085	2.54649	2.54941	2.55027	2.54937	2.54662
Primary production, Mt/yr	Copper	SSP1	Base	+ material subst.	6.15398	3.90566	3.83504	3.8471	3.85128	3.86148	3.84922	3.82926	3.79845	3.75733	3.70701	3.64791	3.58241	3.51273	3.44073	3.37744	3.29839	3.20835	3.10765	2.99561	2.87264	2.74226	2.60422	2.45863	2.30643	2.25452	2.29227	2.30051	2.31279	2.32882	2.34387	2.34336	2.32818	2.29915	2.25597	2.22593	2.21621	2.19428	2.16911	2.14172	2.11282	2.08264	2.05258	2.02389	1.99771
Primary production, Mt/yr	Copper	SSP1	Base	+ down-sizing	6.13244	3.86782	3.78213	3.77838	3.76635	3.76003	3.73098	3.69415	3.64656	3.58897	3.5227	3.44841	3.36864	3.28576	3.20175	3.12665	3.03829	2.94126	2.83607	2.72228	2.60038	2.47378	2.34226	2.20595	2.06572	2.02102	2.0602	2.07182	2.08731	2.10628	2.12429	2.12772	2.11736	2.09393	2.05711	2.03283	2.02714	2.00957	1.98849	1.96485	1.93932	1.91215	1.88465	1.858	1.8333
Primary production, Mt/yr	Copper	SSP1	Base	+ car-sharing	5.78379	3.60116	3.49804	3.47472	3.44377	3.41976	3.37442	3.32319	3.26361	3.19675	3.12415	3.0468	2.96725	2.88792	2.8109	2.74558	2.67228	2.59528	2.51518	2.43164	2.34515	2.25885	2.17255	2.08626	2.00062	1.96926	1.9904	1.99803	2.00981	2.02519	2.03983	2.04031	2.02748	2.00215	1.96411	1.9371	1.92689	1.90533	1.88025	1.85266	1.8233	1.79244	1.76145	1.73157	1.70391
Primary production, Mt/yr	Copper	SSP1	Base	+ ride-sharing	5.51606	3.4064	3.2972	3.26622	3.22812	3.19768	3.1466	3.09051	3.02708	2.95749	2.8833	2.80556	2.72679	2.64934	2.57526	2.51328	2.4455	2.37599	2.30541	2.23355	2.16095	2.09054	2.02224	1.95609	1.89273	1.86302	1.86951	1.86966	1.87413	1.88233	1.89028	1.88575	1.86953	1.84238	1.80409	1.77647	1.76444	1.74205	1.71642	1.68846	1.65879	1.62768	1.59637	1.56598	1.53758
Primary production, Mt/yr	Copper	SSP1	Base	+ more intense bld. use = All ME stratgs.	5.51606	3.4064	3.14481	3.01909	2.88466	2.74291	2.59839	2.45087	2.30072	2.14892	1.99752	1.84783	1.70262	1.5645	1.43574	1.32539	1.22037	1.12113	1.02083	0.927631	0.840778	0.763384	0.695473	0.637213	0.589321	0.582721	0.619832	0.666929	0.721997	0.780195	0.846099	0.905717	0.959761	1.00887	1.05269	1.11134	1.19421	1.30258	1.38093	1.46869	1.56031	1.76979	1.68155	1.65735	1.63511
Primary production, Mt/yr	Copper	SSP1	RCP2_6	No ME	6.32718	4.10526	4.11113	4.24322	4.38765	4.56237	4.73894	4.927	5.11795	5.31	5.49848	5.66087	5.80724	5.94886	6.09377	6.22919	6.37006	6.50501	6.62659	6.72387	6.796	6.87616	6.95352	7.01696	7.06021	7.29775	7.63237	7.83091	7.97009	8.05326	8.07576	8.01174	7.86525	7.64212	7.34646	7.04879	6.80326	6.5527	6.30526	6.05993	5.81758	5.58507	5.35703	5.12875	4.89737
Primary production, Mt/yr	Copper	SSP1	RCP2_6	+ higher yields	6.32548	4.1007	4.10141	4.22489	4.35611	4.51215	4.66484	4.82431	4.9824	5.13768	5.28582	5.4045	5.50404	5.59587	5.6882	5.7684	5.85166	5.92696	5.98735	6.02262	6.03293	6.05273	6.07274	6.08373	6.08172	6.27763	6.56871	6.72199	6.81493	6.85117	6.82632	6.71478	6.52095	6.25092	5.90908	5.56622	5.27661	4.98316	4.69425	4.4091	4.1288	3.86039	3.59869	3.33914	3.07907
Primary production, Mt/yr	Copper	SSP1	RCP2_6	+ re-use/longer use	6.32548	4.09113	4.08732	4.2061	4.33233	4.48312	4.63025	4.7839	4.93597	5.08507	5.22696	5.33948	5.43307	5.51927	5.60633	5.68188	5.76095	5.83251	5.8895	5.92157	5.92853	5.94376	5.95705	5.95831	5.94242	6.1193	6.38793	6.51685	6.5835	6.59147	6.53694	6.39665	6.17593	5.88161	5.51893	5.15843	4.84916	4.53446	4.22362	3.91626	3.61374	3.32259	3.03872	2.75874	2.48089
Primary production, Mt/yr	Copper	SSP1	RCP2_6	+ material subst.	6.34488	4.12201	4.12554	4.24816	4.37469	4.52216	4.66248	4.80624	4.94577	5.07988	5.20481	5.30075	5.37753	5.44571	5.51269	5.56656	5.62023	5.66341	5.68972	5.68989	5.66407	5.64249	5.61619	5.57656	5.51968	5.64666	5.86076	5.94244	5.96554	5.93344	5.84344	5.67752	5.44062	5.13894	4.77742	4.42116	4.11283	3.80054	3.49436	3.19497	2.90465	2.63042	2.36976	2.12075	1.8828
Primary production, Mt/yr	Copper	SSP1	RCP2_6	+ down-sizing	6.32255	4.08211	4.0686	4.17201	4.2777	4.40259	4.51848	4.63614	4.74821	4.8538	4.94964	5.01724	5.06655	5.10807	5.1492	5.17976	5.21124	5.2345	5.24388	5.23102	5.19635	5.16836	5.13878	5.09971	5.04761	5.17035	5.3759	5.45751	5.48465	5.46036	5.38209	5.23298	5.01758	4.74158	4.40956	4.0822	3.799	3.5116	3.22932	2.95277	2.6841	2.42991	2.18783	1.95608	1.73414
Primary production, Mt/yr	Copper	SSP1	RCP2_6	+ car-sharing	5.95963	3.79798	3.75915	3.83059	3.9032	3.99397	4.07493	4.15797	4.23699	4.31197	4.38078	4.42782	4.46259	4.49497	4.53215	4.56549	4.60606	4.64632	4.68172	4.70508	4.71709	4.74485	4.78175	4.82112	4.86019	4.99851	5.15794	5.21991	5.22746	5.18344	5.08567	4.9181	4.68586	4.39532	4.05178	3.71212	3.41583	3.11956	2.83226	2.55512	2.29071	2.04576	1.81799	1.60541	1.40702
Primary production, Mt/yr	Copper	SSP1	RCP2_6	+ ride-sharing	5.68097	3.59042	3.54028	3.59594	3.65249	3.72668	3.7905	3.85629	3.91842	3.97706	4.03048	4.06468	4.08861	4.11154	4.14027	4.16715	4.20261	4.24011	4.27592	4.30388	4.32499	4.36442	4.41666	4.4762	4.54106	4.66748	4.78935	4.83348	4.82912	4.77888	4.68088	4.52045	4.30227	4.03208	3.71459	3.40099	3.12695	2.85327	2.58782	2.33163	2.087	1.86007	1.64874	1.4512	1.26657
Primary production, Mt/yr	Copper	SSP1	RCP2_6	+ more intense bld. use = All ME stratgs.	5.68097	3.59042	3.38789	3.3488	3.30901	3.27188	3.24225	3.2166	3.192	3.16844	3.14464	3.1069	3.06439	3.02665	3.00072	2.97922	2.97744	2.98523	2.99131	2.9979	3.00473	3.03716	3.08979	3.1572	3.23751	3.38705	3.53947	3.63041	3.67656	3.67627	3.63618	3.5399	3.39202	3.19814	2.96284	2.73564	2.55673	2.41423	2.25284	2.11262	1.9895	2.00443	1.73387	1.54251	1.36403
Primary production, Mt/yr	Copper	SSP2	Base	No ME	10.3041	6.78612	6.85851	6.96312	7.06389	7.15519	7.23957	7.31336	7.37347	7.4191	7.45036	7.46616	7.46871	7.46016	7.44197	7.4295	7.38641	7.31771	7.22141	7.0938	6.93307	6.74357	6.52208	6.26587	5.97375	5.866	5.94924	5.99433	6.06523	6.16327	6.28033	6.38585	6.48303	6.57526	6.66336	6.7779	6.91046	7.01643	7.10758	7.18513	7.24931	7.2984	7.33368	7.35579	7.36462
Primary production, Mt/yr	Copper	SSP2	Base	+ higher yields	10.3024	6.78151	6.84867	6.9445	7.03174	7.10376	7.16327	7.20699	7.23212	7.23814	7.22534	7.19282	7.14298	7.07817	7.00014	6.92459	6.81566	6.67907	6.51374	6.31706	6.08861	5.8344	5.55311	5.2442	4.90892	4.76356	4.8087	4.8152	4.84755	4.90729	4.98644	5.05458	5.11507	5.17137	5.22433	5.30451	5.4035	5.47657	5.53546	5.58127	5.61413	5.63222	5.63674	5.62827	5.60662
Primary production, Mt/yr	Copper	SSP2	Base	+ re-use/longer use	10.3024	6.77826	6.84383	6.93798	7.02341	7.09349	7.15091	7.19241	7.21523	7.21886	7.20369	7.16886	7.11688	7.05018	6.97064	6.89398	6.78453	6.64807	6.48356	6.28843	6.06221	5.81081	5.53278	5.22739	4.89563	4.75372	4.80153	4.81034	4.8444	4.90499	4.98404	5.05141	5.11037	5.16434	5.21412	5.29165	5.38681	5.45512	5.50837	5.54759	5.57286	5.58231	5.57704	5.55749	5.52337
Primary production, Mt/yr	Copper	SSP2	Base	+ material subst.	10.3101	6.79125	6.86168	6.96066	7.05083	7.12557	7.18748	7.23326	7.26013	7.26753	7.25574	7.22382	7.17407	7.10866	7.02917	6.95074	6.8389	6.69926	6.53076	6.33095	6.09943	5.84182	5.55684	5.24395	4.90433	4.75579	4.79403	4.78917	4.80593	4.84538	4.90013	4.94309	4.97745	5.00639	5.0308	5.08297	5.15229	5.19431	5.22069	5.23231	5.22922	5.2099	5.17524	5.12555	5.06053
Primary production, Mt/yr	Copper	SSP2	Base	+ down-sizing	10.2806	6.73932	6.78798	6.86381	6.92981	6.97949	7.01544	7.03455	7.03428	7.01434	6.97528	6.91651	6.84058	6.74993	6.64643	6.54475	6.41319	6.25764	6.07767	5.8715	5.63921	5.3864	5.11215	4.81615	4.49957	4.36218	4.39821	4.39492	4.41214	4.45073	4.50365	4.54569	4.57965	4.6084	4.63267	4.68525	4.75472	4.79673	4.82282	4.83379	4.82967	4.80908	4.77286	4.72134	4.65427
Primary production, Mt/yr	Copper	SSP2	Base	+ car-sharing	10.0628	6.55635	6.58172	6.63233	6.67298	6.69775	6.70951	6.70576	6.68462	6.64628	6.59171	6.52081	6.43637	6.34104	6.23694	6.13833	6.01605	5.87588	5.71759	5.53965	5.34218	5.13059	4.90396	4.66188	4.40519	4.28581	4.30648	4.30151	4.31662	4.35238	4.40181	4.43982	4.46922	4.49289	4.5116	4.55836	4.62189	4.65795	4.67814	4.68334	4.67369	4.64785	4.60672	4.55066	4.47941
Primary production, Mt/yr	Copper	SSP2	Base	+ ride-sharing	9.89302	6.41479	6.42277	6.45441	6.47584	6.48147	6.47433	6.45231	6.41391	6.35967	6.29083	6.20764	6.11304	6.00983	5.9003	5.79812	5.67657	5.54136	5.39254	5.22889	5.05069	4.86307	4.66524	4.45675	4.23825	4.12688	4.13006	4.1171	4.12339	4.14939	4.18854	4.21733	4.23846	4.25466	4.26665	4.30784	4.36641	4.39813	4.41446	4.41614	4.40323	4.37443	4.33051	4.27179	4.19801
Primary production, Mt/yr	Copper	SSP2	Base	+ more intense bld. use = All ME stratgs.	9.89302	6.41479	6.25783	6.18249	6.0925	5.98758	5.87128	5.74206	5.59901	5.44327	5.27672	5.10024	4.91743	4.73175	4.54614	4.37486	4.19156	4.00243	3.80796	3.60733	3.40121	3.19507	2.98838	2.78104	2.57383	2.48403	2.51885	2.5474	2.6052	2.69262	2.80298	2.91261	3.0243	3.14022	3.26093	3.41207	3.58463	3.74235	3.8949	4.04303	4.18662	4.46669	4.36331	4.32484	4.2735
Primary production, Mt/yr	Copper	SSP2	RCP2_6	No ME	10.5791	7.10168	7.2945	7.57677	7.88051	8.20512	8.55463	8.91959	9.29017	9.66325	10.031	10.356	10.6524	10.9367	11.2204	11.4867	11.7559	12.0084	12.2284	12.3937	12.4995	12.5988	12.6699	12.6899	12.6446	12.9655	13.5123	13.8295	14.0638	14.2232	14.3014	14.2558	14.0944	13.8276	13.4628	13.0679	12.7132	12.3468	11.9709	11.5838	11.1872	10.7938	10.3939	9.9793	9.54457
Primary production, Mt/yr	Copper	SSP2	RCP2_6	+ higher yields	10.5774	7.09707	7.28463	7.55809	7.8482	8.15329	8.47748	8.81155	9.1458	9.47717	9.79772	10.07	10.3079	10.5279	10.7415	10.9317	11.1192	11.2847	11.4132	11.4839	11.4933	11.4967	11.4747	11.4076	11.2847	11.5332	12.0047	12.2438	12.3986	12.4771	12.4736	12.3457	12.1018	11.7529	11.3064	10.8307	10.3965	9.95209	9.49979	9.03823	8.56963	8.10682	7.64068	7.16305	6.66902
Primary production, Mt/yr	Copper	SSP2	RCP2_6	+ re-use/longer use	10.5774	7.09378	7.27973	7.55144	7.83964	8.14263	8.46455	8.79617	9.12783	9.45654	9.77441	10.0441	10.2797	10.4978	10.7097	10.8989	11.0858	11.2512	11.3796	11.45	11.4586	11.459	11.4305	11.352	11.211	11.4341	11.8757	12.0815	12.1994	12.2378	12.1919	12.0233	11.7417	11.3595	10.8857	10.388	9.92857	9.4562	8.97455	8.4829	7.98385	7.48924	6.99177	6.48522	5.9662
Primary production, Mt/yr	Copper	SSP2	RCP2_6	+ material subst.	10.5845	7.1054	7.29482	7.56903	7.85858	8.16154	8.48165	8.80953	9.13543	9.45617	9.764	10.0229	10.2469	10.452	10.6492	10.8223	10.9905	11.1348	11.2405	11.2873	11.2716	11.2449	11.1872	11.0786	10.9076	11.0932	11.4917	11.6589	11.7402	11.7439	11.6664	11.4736	11.1756	10.7842	10.3083	9.81418	9.35839	8.89001	8.41311	7.92698	7.43414	6.94615	6.45612	5.95821	5.44932
Primary production, Mt/yr	Copper	SSP2	RCP2_6	+ down-sizing	10.5539	7.05053	7.21525	7.46142	7.71994	7.98867	8.27102	8.55773	8.83936	9.11305	9.37163	9.58122	9.75591	9.91164	10.0594	10.1847	10.3062	10.4071	10.4742	10.4894	10.4504	10.4058	10.3379	10.2284	10.0673	10.2409	10.6128	10.7699	10.8476	10.8534	10.7839	10.6073	10.3328	9.97132	9.53111	9.07637	8.65829	8.22644	7.78527	7.33408	6.87525	6.41956	5.96058	5.49293	5.01374
Primary production, Mt/yr	Copper	SSP2	RCP2_6	+ car-sharing	10.3272	6.85542	6.99015	7.20041	7.42047	7.64832	7.88763	8.13023	8.36805	8.59932	8.81832	8.99443	9.14175	9.2759	9.40796	9.52502	9.64586	9.75548	9.84232	9.88999	9.89664	9.90972	9.91333	9.8911	9.83369	10.0322	10.361	10.5018	10.5615	10.5474	10.4562	10.2569	9.95928	9.57497	9.11299	8.63839	8.20277	7.75659	7.30522	6.84866	6.3898	5.93964	5.49194	5.04116	4.58402
Primary production, Mt/yr	Copper	SSP2	RCP2_6	+ ride-sharing	10.1503	6.70448	6.81669	6.99971	7.19041	7.38668	7.59218	7.79934	8.0009	8.19564	8.37871	8.52202	8.63953	8.74651	8.85388	8.95019	9.05384	9.15149	9.23309	9.28406	9.30332	9.33588	9.36767	9.38405	9.37686	9.56864	9.84705	9.96391	10.0055	9.97875	9.88077	9.68265	9.39361	9.02461	8.58401	8.1351	7.7249	7.30406	6.87806	6.44674	6.01266	5.58604	5.16092	4.73208	4.29639
Primary production, Mt/yr	Copper	SSP2	RCP2_6	+ more intense bld. use = All ME stratgs.	10.1503	6.70448	6.65174	6.72778	6.80706	6.89277	6.9891	7.08906	7.18596	7.27921	7.36456	7.41458	7.44389	7.4684	7.4997	7.52693	7.56885	7.6126	7.64856	7.66256	7.6539	7.66794	7.69088	7.70842	7.71249	7.92588	8.23585	8.39404	8.48704	8.52155	8.4947	8.37736	8.17887	7.90961	7.57779	7.2389	6.94285	6.64822	6.35869	6.07405	5.79672	5.68008	5.19368	4.7851	4.37188
Primary production, Mt/yr	Cement	LED	Base	No ME	826.156	809.827	812.887	809.316	799.056	783.356	767.172	751.879	737.813	725.087	713.743	703.972	696.092	690.239	686.666	685.295	684.517	684.032	683.922	684.236	684.978	686.114	687.644	689.478	691.446	694.095	697.628	700.785	703.425	705.381	706.505	706.66	705.722	703.588	700.179	695.737	691.004	686.37	682.896	679.338	675.824	672.822	670.141	667.645	665.366
Primary production, Mt/yr	Cement	LED	Base	+ higher yields	826.122	809.738	812.695	808.953	798.439	782.391	765.779	749.994	735.384	722.077	710.123	699.724	691.204	684.702	680.476	678.45	677.039	675.955	675.29	675.098	675.396	676.16	677.4	679.037	680.916	683.525	687.004	690.113	692.713	694.639	695.746	695.899	694.975	692.873	689.516	685.142	680.481	675.917	672.496	668.993	665.532	662.576	659.936	657.478	655.234
Primary production, Mt/yr	Cement	LED	Base	+ re-use/longer use	825.997	809.391	811.934	807.484	795.864	778.232	759.582	741.355	723.953	707.557	692.274	678.345	666.125	655.786	647.603	641.499	635.936	630.64	625.719	621.252	617.288	613.853	611.01	608.768	607.092	606.049	605.341	604.016	601.942	598.975	594.983	589.844	583.448	575.705	566.548	556.202	545.433	534.543	524.38	514	503.495	493.22	483.042	472.878	462.763
Primary production, Mt/yr	Cement	LED	Base	+ material subst.	810.184	778.337	765.063	745.181	718.954	687.828	656.485	626.224	597.37	570.049	544.315	520.324	498.293	478.294	460.457	444.626	429.59	415.139	401.364	388.335	376.116	364.764	354.367	344.999	336.732	329.712	323.802	318.155	312.692	307.315	301.929	296.44	290.751	284.771	278.417	271.637	264.76	258.095	252.463	246.979	241.684	236.723	232.051	227.642	223.515
Primary production, Mt/yr	Cement	LED	Base	+ down-sizing	804.032	766.654	747.83	722.54	691.033	654.766	618.412	583.343	549.955	518.42	488.823	461.316	436.086	413.175	392.666	374.384	357.272	341.159	326.127	312.247	299.582	288.196	278.182	269.631	262.644	256.954	252.055	247.294	242.612	237.94	233.21	228.359	223.321	218.035	212.445	206.533	200.592	194.879	190.026	185.355	180.893	176.737	172.86	169.25	165.921
Primary production, Mt/yr	Cement	LED	Base	+ car-sharing	804.032	766.654	747.83	722.54	691.033	654.766	618.412	583.343	549.955	518.42	488.823	461.316	436.086	413.175	392.666	374.384	357.272	341.159	326.127	312.247	299.582	288.196	278.182	269.631	262.644	256.954	252.055	247.294	242.612	237.94	233.21	228.359	223.321	218.035	212.445	206.533	200.592	194.879	190.026	185.355	180.893	176.737	172.86	169.25	165.921
Primary production, Mt/yr	Cement	LED	Base	+ ride-sharing	804.032	766.654	747.83	722.54	691.033	654.766	618.412	583.343	549.955	518.42	488.823	461.316	436.086	413.175	392.666	374.384	357.272	341.159	326.127	312.247	299.582	288.196	278.182	269.631	262.644	256.954	252.055	247.294	242.612	237.94	233.21	228.359	223.321	218.035	212.445	206.533	200.592	194.879	190.026	185.355	180.893	176.737	172.86	169.25	165.921
Primary production, Mt/yr	Cement	LED	Base	+ more intense bld. use = All ME stratgs.	804.032	766.654	747.83	722.54	691.033	654.766	618.412	583.343	549.955	518.42	488.823	461.316	436.086	413.175	392.666	374.384	357.272	341.159	326.127	312.247	299.582	288.196	278.182	269.631	262.644	256.954	252.055	247.294	242.612	237.94	233.21	228.359	223.321	218.035	212.445	206.533	200.592	194.879	190.026	185.355	180.893	176.737	172.86	169.25	165.921
Primary production, Mt/yr	Cement	LED	RCP2_6	No ME	824.504	808.612	812.49	810.094	801.344	787.372	772.756	758.788	745.816	733.967	723.291	713.992	706.401	700.663	697.042	695.471	694.352	693.395	692.694	692.306	692.246	692.49	693.048	693.838	694.701	696.193	698.525	700.448	701.829	702.512	702.357	701.235	699.028	695.642	691.003	686.493	682.817	679.228	676.786	674.241	671.717	669.681	667.937	666.348	664.944
Primary production, Mt/yr	Cement	LED	RCP2_6	+ higher yields	824.47	808.523	812.298	809.731	800.725	786.402	771.353	756.886	743.361	730.919	719.623	709.685	701.44	695.043	690.758	688.525	686.767	685.208	683.951	683.06	682.563	682.444	682.723	683.331	684.122	685.591	687.887	689.781	691.141	691.814	691.661	690.556	688.383	685.048	680.48	676.039	672.419	668.884	666.479	663.973	661.488	659.483	657.765	656.201	654.818
Primary production, Mt/yr	Cement	LED	RCP2_6	+ re-use/longer use	824.345	808.176	811.537	808.262	798.15	782.243	765.153	748.238	731.91	716.362	701.71	688.208	676.221	665.934	657.632	651.251	645.266	639.416	633.822	628.575	623.739	619.351	615.488	612.171	609.376	607.172	605.263	602.717	599.41	595.209	589.991	583.642	576.059	567.159	556.879	546.569	536.945	527.177	518.109	508.795	499.323	490.045	480.827	471.581	462.342
Primary production, Mt/yr	Cement	LED	RCP2_6	+ material subst.	808.532	777.122	764.667	745.96	721.24	691.839	662.056	633.107	605.328	578.853	553.752	530.187	508.389	488.441	470.485	454.378	438.92	423.915	409.466	395.659	382.567	370.262	358.845	348.401	339.016	330.835	323.724	316.856	310.161	303.549	296.937	290.237	283.361	276.225	268.748	262.004	256.272	250.73	246.192	241.774	237.512	233.549	229.835	226.345	223.094
Primary production, Mt/yr	Cement	LED	RCP2_6	+ down-sizing	802.38	765.439	747.433	723.319	693.32	658.777	623.983	590.226	557.912	527.225	498.259	471.179	446.182	423.323	402.694	384.136	366.602	349.935	334.23	319.57	306.032	293.694	282.66	273.034	264.928	258.076	251.978	245.995	240.081	234.174	228.218	222.157	215.931	209.488	202.776	196.899	192.105	187.513	183.755	180.15	176.721	173.562	170.645	167.953	165.5
Primary production, Mt/yr	Cement	LED	RCP2_6	+ car-sharing	802.38	765.439	747.433	723.319	693.32	658.777	623.983	590.226	557.912	527.225	498.259	471.179	446.182	423.323	402.694	384.136	366.602	349.935	334.23	319.57	306.032	293.694	282.66	273.034	264.928	258.076	251.978	245.995	240.081	234.174	228.218	222.157	215.931	209.488	202.776	196.899	192.105	187.513	183.755	180.15	176.721	173.562	170.645	167.953	165.5
Primary production, Mt/yr	Cement	LED	RCP2_6	+ ride-sharing	802.38	765.439	747.433	723.319	693.32	658.777	623.983	590.226	557.912	527.225	498.259	471.179	446.182	423.323	402.694	384.136	366.602	349.935	334.23	319.57	306.032	293.694	282.66	273.034	264.928	258.076	251.978	245.995	240.081	234.174	228.218	222.157	215.931	209.488	202.776	196.899	192.105	187.513	183.755	180.15	176.721	173.562	170.645	167.953	165.5
Primary production, Mt/yr	Cement	LED	RCP2_6	+ more intense bld. use = All ME stratgs.	802.38	765.439	747.433	723.319	693.32	658.777	623.983	590.226	557.912	527.225	498.259	471.179	446.182	423.323	402.694	384.136	366.602	349.935	334.23	319.57	306.032	293.694	282.66	273.034	264.928	258.076	251.978	245.995	240.081	234.174	228.218	222.157	215.931	209.488	202.776	196.899	192.105	187.513	183.755	180.15	176.721	173.562	170.645	167.953	165.5
Primary production, Mt/yr	Cement	SSP1	Base	No ME	904.424	981.674	990.124	993.975	993.113	989.104	983.052	976.298	969.11	961.643	954.015	946.391	939.044	932.218	926.199	921.022	915.86	910.56	905.215	899.873	894.544	889.198	883.768	878.153	872.228	865.968	859.681	853.333	846.774	839.861	832.465	824.459	815.724	806.166	795.713	785.24	774.681	763.057	750.363	736.598	721.769	705.904	689.053	671.262	652.574
Primary production, Mt/yr	Cement	SSP1	Base	+ higher yields	904.387	981.566	989.89	993.529	992.346	987.886	981.267	973.85	965.919	957.65	949.177	940.681	932.45	924.741	917.85	911.823	905.855	899.809	893.789	887.855	882.031	876.298	870.602	864.855	858.946	852.78	846.59	840.338	833.878	827.071	819.787	811.903	803.302	793.89	783.596	773.282	762.884	751.437	738.936	725.381	710.778	695.154	678.56	661.04	642.636
Primary production, Mt/yr	Cement	SSP1	Base	+ re-use/longer use	904.262	981.219	989.129	992.061	989.771	983.727	975.069	965.21	954.489	943.139	931.347	919.34	907.447	895.95	885.166	875.15	865.1	854.881	844.601	834.334	824.128	814.01	803.993	794.082	784.286	774.241	763.817	752.986	741.612	729.565	716.726	702.983	688.229	672.378	655.37	638.077	620.441	601.509	581.285	559.78	537.011	513.018	487.865	461.611	434.314
Primary production, Mt/yr	Cement	SSP1	Base	+ material subst.	894.001	958.726	955.082	946.525	933.022	916.194	897.132	877.242	856.878	836.291	815.679	795.271	775.37	756.228	738.115	721.074	704.455	688.173	672.338	657.037	642.333	628.279	614.922	602.312	590.506	579.176	568.101	557.212	546.357	535.391	524.18	512.592	500.502	487.8	474.397	460.863	447.113	432.446	416.869	400.395	383.037	364.829	345.819	326.052	305.57
Primary production, Mt/yr	Cement	SSP1	Base	+ down-sizing	888.32	946.41	936.364	921.059	900.351	875.784	848.578	820.3	791.472	762.49	733.68	705.37	677.931	651.666	626.868	603.622	581.434	560.291	540.34	521.699	504.473	488.755	474.642	462.236	451.656	442.082	432.72	423.513	414.342	405.091	395.66	385.946	375.854	365.302	354.221	343.067	331.781	319.821	307.197	293.922	280.009	265.486	250.392	234.763	218.633
Primary production, Mt/yr	Cement	SSP1	Base	+ car-sharing	888.32	946.41	936.364	921.059	900.351	875.784	848.578	820.3	791.472	762.49	733.68	705.37	677.931	651.666	626.868	603.622	581.434	560.291	540.34	521.699	504.473	488.755	474.642	462.236	451.656	442.082	432.72	423.513	414.342	405.091	395.66	385.946	375.854	365.302	354.221	343.067	331.781	319.821	307.197	293.922	280.009	265.486	250.392	234.763	218.633
Primary production, Mt/yr	Cement	SSP1	Base	+ ride-sharing	888.32	946.41	936.364	921.059	900.351	875.784	848.578	820.3	791.472	762.49	733.68	705.37	677.931	651.666	626.868	603.622	581.434	560.291	540.34	521.699	504.473	488.755	474.642	462.236	451.656	442.082	432.72	423.513	414.342	405.091	395.66	385.946	375.854	365.302	354.221	343.067	331.781	319.821	307.197	293.922	280.009	265.486	250.392	234.763	218.633
Primary production, Mt/yr	Cement	SSP1	Base	+ more intense bld. use = All ME stratgs.	888.32	946.41	915.303	882.151	844.176	802.16	758.956	715.724	673.292	631.766	591.554	553.021	516.508	482.289	450.594	421.442	394.501	369.608	351.979	331.885	313.186	296.628	282.263	271.718	287.534	288.653	282.517	277.488	273.07	268.922	265.217	261.869	258.797	255.928	253.2	251.07	249.567	249.18	247.883	246.589	245.292	251.891	239.389	226.354	212.825
Primary production, Mt/yr	Cement	SSP1	RCP2_6	No ME	902.211	980.046	989.592	995.017	996.178	994.487	990.563	985.638	979.993	973.8	967.189	960.339	953.538	947.043	941.151	935.911	930.51	924.806	918.903	912.862	906.706	900.413	893.929	887.165	880.007	872.439	864.783	857.013	848.991	840.584	831.673	822.141	811.879	800.8	788.841	778.044	768.309	757.501	745.611	732.636	718.578	703.465	687.342	670.256	652.246
Primary production, Mt/yr	Cement	SSP1	RCP2_6	+ higher yields	902.174	979.938	989.358	994.572	995.408	993.263	988.764	983.166	976.767	969.756	962.284	954.545	946.842	939.446	932.666	926.564	920.345	913.886	907.304	900.671	894.022	887.35	880.612	873.731	866.606	859.153	851.614	843.962	836.062	827.783	819.008	809.621	799.515	788.605	776.828	766.195	756.609	745.966	734.256	721.479	707.635	692.752	676.875	660.049	642.313
Primary production, Mt/yr	Cement	SSP1	RCP2_6	+ re-use/longer use	902.049	979.592	988.597	993.103	992.834	989.104	982.563	974.514	965.309	955.194	944.368	933.073	921.648	910.392	899.635	889.448	879.042	868.298	857.338	846.253	835.105	823.937	812.778	801.648	790.571	779.189	767.376	755.114	742.281	728.755	714.433	699.208	682.985	665.688	647.266	629.737	613.002	594.957	575.6	554.942	532.994	509.796	485.407	459.886	433.289
Primary production, Mt/yr	Cement	SSP1	RCP2_6	+ material subst.	891.789	957.099	954.551	947.568	936.085	921.571	904.626	886.546	867.699	848.346	828.701	809.004	789.571	770.671	752.585	735.372	718.397	701.589	685.076	668.956	653.31	638.206	623.708	609.878	596.791	584.124	571.66	559.34	547.025	534.582	521.886	508.817	495.258	481.11	466.292	452.523	439.674	425.894	411.185	395.557	379.021	361.607	343.361	324.326	304.545
Primary production, Mt/yr	Cement	SSP1	RCP2_6	+ down-sizing	886.108	944.783	935.833	922.102	903.414	881.161	856.072	829.604	802.292	774.545	746.701	719.102	692.133	666.109	641.338	617.92	595.376	573.708	553.077	533.618	515.45	498.683	483.428	469.803	457.942	447.03	436.279	425.642	415.01	404.282	393.366	382.171	370.611	358.612	346.117	334.727	324.342	313.269	301.513	289.084	275.992	262.264	247.934	233.038	217.607
Primary production, Mt/yr	Cement	SSP1	RCP2_6	+ car-sharing	886.108	944.783	935.833	922.102	903.414	881.161	856.072	829.604	802.292	774.545	746.701	719.102	692.133	666.109	641.338	617.92	595.376	573.708	553.077	533.618	515.45	498.683	483.428	469.803	457.942	447.03	436.279	425.642	415.01	404.282	393.366	382.171	370.611	358.612	346.117	334.727	324.342	313.269	301.513	289.084	275.992	262.264	247.934	233.038	217.607
Primary production, Mt/yr	Cement	SSP1	RCP2_6	+ ride-sharing	886.108	944.783	935.833	922.102	903.414	881.161	856.072	829.604	802.292	774.545	746.701	719.102	692.133	666.109	641.338	617.92	595.376	573.708	553.077	533.618	515.45	498.683	483.428	469.803	457.942	447.03	436.279	425.642	415.01	404.282	393.366	382.171	370.611	358.612	346.117	334.727	324.342	313.269	301.513	289.084	275.992	262.264	247.934	233.038	217.607
Primary production, Mt/yr	Cement	SSP1	RCP2_6	+ more intense bld. use = All ME stratgs.	886.108	944.783	914.771	883.194	847.239	807.537	766.45	725.028	684.112	643.82	604.573	566.749	530.703	496.722	465.052	435.724	408.423	383.001	364.688	343.773	324.129	306.52	291.012	279.248	293.785	293.57	286.048	279.594	273.722	268.104	262.923	258.103	253.573	249.268	245.136	242.772	242.167	242.662	242.229	241.777	241.297	248.685	236.944	224.637	211.805
Primary production, Mt/yr	Cement	SSP2	Base	No ME	1340.58	1339.19	1358.67	1372.89	1381.51	1385	1386.13	1385.76	1384.16	1381.5	1377.89	1373.51	1368.64	1363.54	1358.51	1353.65	1348.39	1342.61	1336.44	1329.92	1323.09	1315.92	1308.35	1300.31	1291.68	1282.44	1272.85	1262.88	1252.37	1241.17	1229.15	1216.18	1202.13	1186.9	1170.4	1155.94	1142.98	1127.83	1110.47	1090.85	1068.94	1044.74	1018.25	989.473	958.414
Primary production, Mt/yr	Cement	SSP2	Base	+ higher yields	1340.53	1339.04	1358.35	1372.27	1380.44	1383.29	1383.61	1382.28	1379.6	1375.76	1370.9	1365.22	1359.03	1352.61	1346.26	1340.13	1333.66	1326.76	1319.57	1312.16	1304.58	1296.83	1288.86	1280.62	1272.01	1262.91	1253.47	1243.65	1233.3	1222.27	1210.43	1197.66	1183.82	1168.82	1152.58	1138.34	1125.57	1110.66	1093.56	1074.24	1052.66	1028.83	1002.74	974.405	943.819
Primary production, Mt/yr	Cement	SSP2	Base	+ re-use/longer use	1340.4	1338.69	1357.59	1370.8	1377.86	1379.12	1377.39	1373.6	1368.1	1361.14	1352.92	1343.67	1333.73	1323.4	1313.02	1302.71	1291.91	1280.55	1268.74	1256.57	1244.09	1231.36	1218.4	1205.25	1191.93	1178.05	1163.36	1147.83	1131.3	1113.64	1094.71	1074.4	1052.59	1029.18	1004.09	980.599	958.167	933.19	905.646	875.517	842.788	807.467	769.589	729.184	686.275
Primary production, Mt/yr	Cement	SSP2	Base	+ material subst.	1332.23	1322.32	1332.59	1337.06	1335.39	1328.08	1317.89	1305.77	1292.11	1277.19	1261.21	1244.44	1227.24	1209.9	1192.76	1175.97	1159.07	1142.03	1125	1108.09	1091.39	1074.98	1058.91	1043.25	1028.07	1012.99	997.727	982.196	966.224	949.641	932.292	914.023	894.687	874.157	852.333	832.067	812.8	791.29	767.518	741.471	713.136	682.524	649.664	614.585	577.31
Primary production, Mt/yr	Cement	SSP2	Base	+ down-sizing	1325.98	1309.68	1312.75	1309.09	1298.1	1280.14	1258.12	1233.27	1206.23	1177.54	1147.64	1117.04	1086.25	1055.76	1026.02	997.332	969.454	942.524	916.806	892.526	869.886	849.07	830.26	813.634	799.384	786.306	773.179	759.922	746.386	732.43	717.922	702.736	686.748	669.855	651.971	635.328	619.474	601.869	582.503	561.371	538.468	513.805	487.409	459.304	429.51
Primary production, Mt/yr	Cement	SSP2	Base	+ car-sharing	1325.98	1309.68	1312.75	1309.09	1298.1	1280.14	1258.12	1233.27	1206.23	1177.54	1147.64	1117.04	1086.25	1055.76	1026.02	997.332	969.454	942.524	916.806	892.526	869.886	849.07	830.26	813.634	799.384	786.306	773.179	759.922	746.386	732.43	717.922	702.736	686.748	669.855	651.971	635.328	619.474	601.869	582.503	561.371	538.468	513.805	487.409	459.304	429.51
Primary production, Mt/yr	Cement	SSP2	Base	+ ride-sharing	1325.98	1309.68	1312.75	1309.09	1298.1	1280.14	1258.12	1233.27	1206.23	1177.54	1147.64	1117.04	1086.25	1055.76	1026.02	997.332	969.454	942.524	916.806	892.526	869.886	849.07	830.26	813.634	799.384	786.306	773.179	759.922	746.386	732.43	717.922	702.736	686.748	669.855	651.971	635.328	619.474	601.869	582.503	561.371	538.468	513.805	487.409	459.304	429.51
Primary production, Mt/yr	Cement	SSP2	Base	+ more intense bld. use = All ME stratgs.	1325.98	1309.68	1289.89	1265.78	1234.08	1195.36	1152.82	1107.87	1061.35	1013.95	966.262	918.883	872.425	827.412	784.336	743.496	704.683	668.031	633.782	602.128	573.233	547.237	524.276	504.55	488.202	474.336	462.098	451.468	442.374	434.742	428.501	423.576	420.061	417.764	416.606	418.393	422.707	427.448	432.58	438.057	443.818	469.651	447.65	424.09	399.005
Primary production, Mt/yr	Cement	SSP2	RCP2_6	No ME	1337.81	1337.15	1358	1374.2	1385.35	1391.75	1395.56	1397.52	1397.92	1396.93	1394.69	1391.39	1387.32	1382.76	1378.03	1373.25	1367.84	1361.72	1355.02	1347.81	1340.12	1331.94	1323.25	1313.95	1303.96	1293.27	1282.16	1270.58	1258.41	1245.51	1231.76	1217.04	1201.23	1184.24	1166	1150.97	1138.58	1124.01	1107.2	1088.13	1066.75	1043.07	1017.08	988.786	958.191
Primary production, Mt/yr	Cement	SSP2	RCP2_6	+ higher yields	1337.75	1337	1357.68	1373.58	1384.28	1390.04	1393.03	1394.02	1393.32	1391.13	1387.62	1382.99	1377.58	1371.67	1365.61	1359.53	1352.89	1345.64	1337.92	1329.81	1321.37	1312.62	1303.53	1294.06	1284.11	1273.58	1262.63	1251.23	1239.25	1226.55	1213.01	1198.51	1182.94	1166.21	1148.24	1133.44	1121.24	1106.89	1090.34	1071.56	1050.51	1027.18	1001.59	973.728	943.599
Primary production, Mt/yr	Cement	SSP2	RCP2_6	+ re-use/longer use	1337.63	1336.65	1356.92	1372.11	1381.69	1385.86	1386.8	1385.32	1381.78	1376.45	1369.53	1361.27	1352.03	1342.13	1331.92	1321.54	1310.45	1298.58	1286.08	1273.05	1259.56	1245.68	1231.46	1216.94	1202.19	1186.8	1170.53	1153.36	1135.16	1115.78	1095.14	1073.1	1049.57	1024.46	997.703	973.72	951.936	927.597	900.676	871.155	839.015	804.265	766.937	727.059	684.655
Primary production, Mt/yr	Cement	SSP2	RCP2_6	+ material subst.	1329.46	1320.28	1331.92	1338.36	1339.23	1334.82	1327.3	1317.5	1305.8	1292.49	1277.81	1262.04	1245.54	1228.63	1211.66	1194.8	1177.6	1160.06	1142.34	1124.57	1106.86	1089.3	1071.97	1054.95	1038.33	1021.74	1004.89	987.729	970.079	951.789	932.718	912.722	891.667	869.438	845.944	825.188	806.57	785.697	762.549	737.109	709.364	679.322	647.012	612.461	575.69
Primary production, Mt/yr	Cement	SSP2	RCP2_6	+ down-sizing	1323.2	1307.64	1312.09	1310.4	1301.94	1286.88	1267.54	1245	1219.92	1192.84	1164.25	1134.64	1104.55	1074.49	1044.92	1016.16	987.988	960.556	934.147	909.006	885.352	863.389	843.315	825.329	809.641	795.054	780.347	765.454	750.241	734.578	718.347	701.434	683.728	665.136	645.582	628.449	613.243	596.276	577.533	557.009	534.696	510.603	484.757	457.179	427.89
Primary production, Mt/yr	Cement	SSP2	RCP2_6	+ car-sharing	1323.2	1307.64	1312.09	1310.4	1301.94	1286.88	1267.54	1245	1219.92	1192.84	1164.25	1134.64	1104.55	1074.49	1044.92	1016.16	987.988	960.556	934.147	909.006	885.352	863.389	843.315	825.329	809.641	795.054	780.347	765.454	750.241	734.578	718.347	701.434	683.728	665.136	645.582	628.449	613.243	596.276	577.533	557.009	534.696	510.603	484.757	457.179	427.89
Primary production, Mt/yr	Cement	SSP2	RCP2_6	+ ride-sharing	1323.2	1307.64	1312.09	1310.4	1301.94	1286.88	1267.54	1245	1219.92	1192.84	1164.25	1134.64	1104.55	1074.49	1044.92	1016.16	987.988	960.556	934.147	909.006	885.352	863.389	843.315	825.329	809.641	795.054	780.347	765.454	750.241	734.578	718.347	701.434	683.728	665.136	645.582	628.449	613.243	596.276	577.533	557.009	534.696	510.603	484.757	457.179	427.89
Primary production, Mt/yr	Cement	SSP2	RCP2_6	+ more intense bld. use = All ME stratgs.	1323.2	1307.64	1289.22	1267.09	1237.91	1202.11	1162.24	1119.6	1075.03	1029.25	982.868	936.482	890.727	846.143	803.237	762.325	723.217	686.063	651.123	618.608	588.699	561.555	537.331	516.244	498.455	483.076	469.255	456.989	446.218	436.881	428.92	422.274	417.043	413.048	410.221	411.519	416.481	421.859	427.614	433.698	440.048	466.451	445	421.967	397.386
Primary production, Mt/yr	Plastics	LED	Base	No ME	133.424	129.659	128.757	127.464	125.751	123.652	121.434	119.203	117.034	114.958	112.997	111.206	109.658	108.389	107.459	106.84	106.156	105.335	104.399	103.363	102.231	101.005	99.6908	98.2815	96.7518	95.5613	94.938	94.183	93.284	92.219	90.9725	89.5347	87.8994	86.0652	84.0346	81.895	79.8706	78.184	77.3699	76.8407	76.6347	76.868	77.5075	78.5275	79.9406
Primary production, Mt/yr	Plastics	LED	Base	+ higher yields	133.288	129.292	127.972	125.982	123.207	119.623	115.534	111.115	106.498	101.776	97.0229	92.3399	87.8336	83.5722	79.6335	75.999	72.3147	68.5211	64.6512	60.7382	56.8198	52.9429	49.1746	45.592	42.2843	39.2899	36.4566	33.5228	30.5077	27.4303	24.3127	21.1796	18.0565	14.97	11.9469	9.08188	6.62798	4.68071	3.34401	2.51817	2.22262	2.50497	3.35279	4.75362	6.70769
Primary production, Mt/yr	Plastics	LED	Base	+ re-use/longer use	133.288	129.221	127.831	125.774	122.934	119.287	115.141	110.669	106.005	101.241	96.4536	91.7425	87.2143	82.9368	78.9869	75.3451	71.6562	67.8594	63.986	60.0673	56.1392	52.2459	48.4518	44.8304	41.4666	38.4035	35.4903	32.4667	29.3515	26.1637	22.925	19.6597	16.3932	13.1518	9.9628	6.92103	4.27893	2.12789	0.58126	1.42109e-14	1.42109e-14	0	0	0.798167	2.4898
Primary production, Mt/yr	Plastics	LED	Base	+ material subst.	133.273	129.189	127.783	125.711	122.855	119.193	115.032	110.546	105.868	101.09	96.2896	91.5655	87.0249	82.7353	78.7735	75.12	71.4201	67.6133	63.7313	59.8057	55.8723	51.9755	48.1794	44.5577	41.1947	38.1287	35.2069	32.1736	29.0473	25.8467	22.5934	19.3125	16.0292	12.7698	9.56101	6.49819	3.83469	1.66274	0.0965346	0	1.42109e-14	0	-1.42109e-14	0.266418	1.96528
Primary production, Mt/yr	Plastics	LED	Base	+ down-sizing	133.162	128.957	127.434	125.241	122.264	118.477	114.19	109.577	104.774	99.8753	94.9586	90.127	85.4899	81.1175	77.0893	73.3878	69.6605	65.8484	61.9843	58.0998	54.2304	50.4188	46.7265	43.2236	39.9898	37.0195	34.1555	31.1782	28.1059	24.9572	21.7533	18.5185	15.2779	12.0575	8.88416	5.85402	3.22222	1.08104	0	0	1.42109e-14	0	0	0	1.56496
Primary production, Mt/yr	Plastics	LED	Base	+ car-sharing	131.677	127.473	125.97	123.794	120.831	117.059	112.786	108.188	103.403	98.5256	93.6357	88.837	84.2398	79.9152	75.9433	72.307	68.6546	64.9273	61.1582	57.379	53.6252	49.939	46.3813	43.0211	39.9367	37.0469	34.1899	31.2179	28.1495	25.003	21.7994	18.5631	15.3191	12.0937	8.91362	5.87606	3.23764	1.09101	0	0	-1.42109e-14	0	0	0	1.58757
Primary production, Mt/yr	Plastics	LED	Base	+ ride-sharing	130.175	126.028	124.623	122.533	119.644	115.935	111.717	107.167	102.424	97.5845	92.73	87.9658	83.4034	79.1153	75.1824	71.5881	67.9813	64.3033	60.5868	56.8632	53.167	49.5396	46.0408	42.7383	39.7093	36.8419	33.9753	30.9942	27.9172	24.7629	21.5522	18.3096	15.0599	11.8295	8.64524	5.60464	2.9649	0.818591	0	0	0	0	0	0	1.3493
Primary production, Mt/yr	Plastics	LED	Base	+ more intense bld. use = All ME stratgs.	130.175	126.028	124.623	122.533	119.644	115.935	111.717	107.167	102.424	97.5845	92.73	87.9658	83.4034	79.1153	75.1824	71.5881	67.9813	64.3033	60.5868	56.8632	53.167	49.5396	46.0408	42.7383	39.7093	36.8419	33.9753	30.9942	27.9172	24.7629	21.5522	18.3096	15.0599	11.8295	8.64524	5.60464	2.9649	0.818591	0	0	0	0	0	0	1.3493
Primary production, Mt/yr	Plastics	LED	RCP2_6	No ME	130.389	127.43	128.063	129.008	130.205	131.478	132.37	132.821	132.918	132.705	132.22	131.532	130.729	129.864	129.009	128.147	126.916	125.259	123.211	120.8	118.049	114.977	111.612	107.963	104.027	100.294	97.0046	93.4748	89.7166	85.7329	81.5329	77.1297	72.5393	67.78	62.8729	60.6202	61.1757	62.0509	63.7674	65.7265	67.9541	70.5568	73.4916	76.7236	80.2575
Primary production, Mt/yr	Plastics	LED	RCP2_6	+ higher yields	130.253	127.063	127.278	127.528	127.663	127.448	126.464	124.711	122.333	119.43	116.088	112.42	108.544	104.544	100.509	96.432	91.9758	87.0969	81.847	76.2793	70.4551	64.452	58.3667	52.3075	46.3976	40.6923	35.0355	29.2041	23.2489	17.2206	11.1721	5.15649	0	1.42109e-14	0	1.42109e-14	0	0	0	0	0	0	0	2.23432	6.35557
Primary production, Mt/yr	Plastics	LED	RCP2_6	+ re-use/longer use	130.253	126.992	127.137	127.319	127.389	127.113	126.07	124.265	121.839	118.894	115.517	111.819	107.92	103.901	99.8532	95.7656	91.3012	86.415	81.157	75.5786	69.739	63.7131	57.5942	51.4867	45.5086	39.7196	33.9669	28.0288	21.9557	15.7985	9.60974	3.44268	-1.42109e-14	-1.42109e-14	0	0	0	0	0	0	0	0	0	0	1.73736
Primary production, Mt/yr	Plastics	LED	RCP2_6	+ material subst.	130.237	126.959	127.088	127.252	127.304	127.01	125.949	124.124	121.679	118.715	115.318	111.602	107.685	103.649	99.583	95.4783	90.997	86.0948	80.822	75.2306	69.3802	63.345	57.2181	51.1042	45.121	39.3215	33.5524	27.5988	21.5109	15.3394	9.13681	2.95703	0	0	0	0	0	0	0	0	0	0	0	0	1.24101
Primary production, Mt/yr	Plastics	LED	RCP2_6	+ down-sizing	130.126	126.727	126.738	126.782	126.712	126.292	125.105	123.153	120.582	117.495	113.982	110.156	106.141	102.018	97.8826	93.7259	89.2133	84.3024	79.0446	73.4923	67.7046	61.7539	55.7309	49.7363	43.8833	38.1795	32.4674	26.5693	20.5352	14.4156	8.26244	2.12895	-1.42109e-14	0	0	0	0	0	0	0	0	0	0	0	0.806938
Primary production, Mt/yr	Plastics	LED	RCP2_6	+ car-sharing	128.638	125.239	125.269	125.328	125.269	124.86	123.683	121.744	119.187	116.118	112.627	108.831	104.851	100.771	96.6874	92.5917	88.1504	83.3216	78.1575	72.7106	67.04	61.2178	55.3339	49.4883	43.7929	38.1725	32.4631	26.5655	20.5299	14.4065	8.24749	2.10598	0	0	0	0	0	0	0	0	0	0	0	0	0.761549
Primary production, Mt/yr	Plastics	LED	RCP2_6	+ ride-sharing	127.134	123.79	123.917	124.06	124.073	123.726	122.602	120.707	118.19	115.156	111.698	107.933	103.984	99.9374	95.8875	91.8289	87.4282	82.6439	77.5278	72.1325	66.5162	60.75	54.9227	49.1333	43.4926	37.8919	32.1686	26.2589	20.2133	14.0819	7.91691	1.77125	0	0	0	0	0	0	0	0	0	0	0	0	0.49646
Primary production, Mt/yr	Plastics	LED	RCP2_6	+ more intense bld. use = All ME stratgs.	127.134	123.79	123.917	124.06	124.073	123.726	122.602	120.707	118.19	115.156	111.698	107.933	103.984	99.9374	95.8875	91.8289	87.4282	82.6439	77.5278	72.1325	66.5162	60.75	54.9227	49.1333	43.4926	37.8919	32.1686	26.2589	20.2133	14.0819	7.91691	1.77125	0	0	0	0	0	0	0	0	0	0	0	0	0.49646
Primary production, Mt/yr	Plastics	SSP1	Base	No ME	157.591	161.878	161.975	162.292	162.826	163.889	164.411	164.551	164.347	163.823	163.003	161.916	160.607	159.12	157.502	155.798	154.007	152.148	150.247	148.317	146.369	144.4	142.403	140.363	138.262	136.395	134.785	133.112	131.346	129.464	127.446	125.276	122.942	120.435	117.749	115.202	112.814	110.281	107.611	104.813	101.898	98.8797	95.7735	92.5945	89.3566
Primary production, Mt/yr	Plastics	SSP1	Base	+ higher yields	157.455	161.51	161.187	160.805	160.271	159.837	158.472	156.398	153.713	150.502	146.839	142.8	138.469	133.919	129.219	124.427	119.556	114.633	109.695	104.779	99.9248	95.1822	90.6121	86.2905	82.3112	78.7543	75.3588	71.8333	68.1821	64.4134	60.5377	56.5672	52.5145	48.3935	44.2189	40.324	36.7411	33.1749	29.6393	26.1465	22.707	19.3318	16.0312	12.8128	9.6817
Primary production, Mt/yr	Plastics	SSP1	Base	+ re-use/longer use	157.455	161.438	161.043	160.59	159.987	159.486	158.056	155.921	153.179	149.915	146.204	142.124	137.757	133.176	128.452	123.642	118.756	113.821	108.874	103.947	99.0802	94.3187	89.7204	85.357	81.3173	77.6848	74.2049	70.5852	66.8299	62.9464	58.9447	54.8367	50.6344	46.3514	42.0026	37.921	34.1388	30.3606	26.6005	22.8713	19.1837	15.5496	11.9798	8.48298	5.06505
Primary production, Mt/yr	Plastics	SSP1	Base	+ material subst.	157.429	161.383	160.962	160.483	159.855	159.33	157.877	155.72	152.957	149.673	145.942	141.842	137.456	132.857	128.114	123.285	118.38	113.428	108.465	103.525	98.646	93.8753	89.2704	84.903	80.8621	77.2209	73.7218	70.0823	66.3063	62.4009	58.376	54.2447	50.0192	45.7129	41.3403	37.2325	33.4211	29.6138	25.8258	22.0713	18.3623	14.7118	11.1324	7.63392	4.2238
Primary production, Mt/yr	Plastics	SSP1	Base	+ down-sizing	157.348	161.217	160.716	160.158	159.451	158.848	157.317	155.084	152.247	148.891	145.092	140.929	136.487	131.837	127.053	122.191	117.265	112.302	107.339	102.411	97.5559	92.8197	88.2591	83.9451	79.9649	76.3707	72.9035	69.2983	65.5587	61.6913	57.7059	53.6149	49.4303	45.1653	40.8345	36.7647	32.9858	29.209	25.4493	21.7209	18.0356	14.4067	10.8464	7.36489	3.9695
Primary production, Mt/yr	Plastics	SSP1	Base	+ car-sharing	156.054	159.817	159.231	158.591	157.808	157.136	155.546	153.263	150.389	147.009	143.201	139.044	134.624	130.014	125.286	120.497	115.662	110.807	105.971	101.186	96.4917	91.9326	87.565	83.4588	79.7001	76.2231	72.7608	69.1616	65.4296	61.5714	57.5967	53.5179	49.3472	45.0978	40.7844	36.7293	32.9607	29.1937	25.4437	21.7248	18.0492	14.43	10.8797	7.40827	4.0231
Primary production, Mt/yr	Plastics	SSP1	Base	+ ride-sharing	155.059	158.778	158.163	157.498	156.691	155.998	154.391	152.095	149.212	145.828	142.022	137.874	133.469	128.883	124.186	119.437	114.65	109.853	105.082	100.37	95.7555	91.2817	87.0039	82.9907	79.3267	75.8883	72.4091	68.7962	65.0542	61.1899	57.2128	53.1354	48.9696	44.7289	40.4278	36.3837	32.6229	28.8642	25.1226	21.4122	17.745	14.1338	10.591	7.12636	3.7473
Primary production, Mt/yr	Plastics	SSP1	Base	+ more intense bld. use = All ME stratgs.	155.059	158.778	153.842	149.511	145.128	140.533	135.378	129.671	123.593	117.142	110.424	103.539	96.5816	89.6386	82.7888	76.0969	69.6932	63.5567	57.7952	52.1261	46.7711	41.8163	37.3244	33.4478	31.3973	29.0445	26.5124	24.3157	22.213	20.0547	18.0112	16.0927	14.309	12.6694	11.1852	10.1548	9.67827	10.1273	10.218	10.5501	11.1298	15.0245	11.7685	8.58818	5.49231
Primary production, Mt/yr	Plastics	SSP1	RCP2_6	No ME	153.533	158.902	161.059	164.379	168.815	174.409	179.156	182.999	185.989	188.168	189.577	190.263	190.29	189.719	188.617	187.038	184.999	182.532	179.677	176.465	172.919	169.066	164.919	160.482	155.76	151.097	146.53	141.733	136.702	131.443	125.965	120.279	114.399	108.342	102.129	98.8316	98.4186	97.8538	97.1328	96.254	95.2187	94.0346	92.7089	91.2485	89.6605
Primary production, Mt/yr	Plastics	SSP1	RCP2_6	+ higher yields	153.397	158.535	160.273	162.894	166.262	170.357	173.208	174.816	175.29	174.721	173.198	170.811	167.658	163.826	159.403	154.457	149.016	143.127	136.844	130.227	123.342	116.276	109.126	102.004	95.047	88.3767	81.7269	74.8075	67.6581	60.323	52.849	45.2838	37.6735	30.0645	22.5016	18.0757	16.7243	15.3708	14.0136	12.6511	11.2818	9.90838	8.53132	7.14915	5.75959
Primary production, Mt/yr	Plastics	SSP1	RCP2_6	+ re-use/longer use	153.397	158.462	160.129	162.679	165.978	170.006	172.792	174.339	174.754	174.132	172.56	170.13	166.938	163.073	158.622	153.652	148.192	142.284	135.985	129.35	122.444	115.349	108.158	100.98	93.943	87.1741	80.4144	73.3734	66.0907	58.6102	50.9787	43.2433	35.4506	27.647	19.8777	15.2341	13.6526	12.0568	10.4458	8.81904	7.17575	5.51953	3.85201	2.17319	0.482286
Primary production, Mt/yr	Plastics	SSP1	RCP2_6	+ material subst.	153.369	158.406	160.044	162.566	165.836	169.835	172.592	174.11	174.496	173.845	172.245	169.786	166.566	162.674	158.195	153.197	147.708	141.773	135.447	128.787	121.858	114.743	107.534	100.34	93.2909	86.4986	79.7042	72.6318	65.321	57.8155	50.162	42.4092	34.6036	26.7914	19.0178	14.37	12.7817	11.1796	9.56423	7.93629	6.29632	4.64922	2.99799	1.34393	1.42109e-14
Primary production, Mt/yr	Plastics	SSP1	RCP2_6	+ down-sizing	153.289	158.24	159.798	162.24	165.431	169.351	172.031	173.472	173.783	173.06	171.391	168.868	165.59	161.647	157.124	152.091	146.578	140.63	134.302	127.653	120.746	113.665	106.499	99.3581	92.3691	85.6232	78.8598	71.8212	64.5466	57.0794	49.4657	41.7538	33.9898	26.2199	18.4891	13.8804	12.3255	10.7546	9.16814	7.56671	5.95081	4.32523	2.69295	1.05533	0
Primary production, Mt/yr	Plastics	SSP1	RCP2_6	+ car-sharing	151.992	156.836	158.307	160.665	163.776	167.624	170.239	171.626	171.895	171.142	169.458	166.935	163.673	159.762	155.288	150.323	144.895	139.051	132.848	126.342	119.598	112.697	105.73	98.8043	92.0476	85.4217	78.656	71.6156	64.3406	56.8742	49.263	41.5552	33.7976	26.0366	18.3177	13.7191	12.1706	10.6073	9.03009	7.43985	5.83726	4.22713	2.61237	0.994186	1.42109e-14
Primary production, Mt/yr	Plastics	SSP1	RCP2_6	+ ride-sharing	150.996	155.795	157.236	159.566	162.651	166.476	169.071	170.441	170.697	169.937	168.251	165.733	162.482	158.589	154.142	149.21	143.825	138.032	131.889	125.452	118.784	111.965	105.086	98.253	91.5915	85.0012	78.2117	71.1526	63.8644	56.3905	48.7774	41.0732	33.3246	25.5777	17.878	13.2977	11.764	10.2155	8.65293	7.07694	5.48792	3.89025	2.2867	0.678419	0
Primary production, Mt/yr	Plastics	SSP1	RCP2_6	+ more intense bld. use = All ME stratgs.	150.996	155.795	152.914	151.579	151.089	151.01	150.058	148.017	145.078	141.25	136.651	131.395	125.59	119.338	112.734	105.856	98.8509	91.7152	84.578	77.1794	69.7683	62.4664	55.3717	48.6746	43.6272	38.1244	32.285	26.646	21.0022	15.2406	9.56827	4.0313	0	0	0	1.42109e-14	0	0	0	0	0	4.79458	3.47462	2.14729	0.814251
Primary production, Mt/yr	Plastics	SSP2	Base	No ME	228.263	226.057	226.773	227.41	227.962	228.352	228.33	227.861	226.976	225.694	224.033	222.014	219.676	217.051	214.182	211.123	207.951	204.701	201.39	198.032	194.63	191.182	187.68	184.108	180.449	177.32	174.854	172.465	170.12	167.795	165.47	163.128	160.755	158.34	155.875	154.269	153.214	151.639	149.541	146.916	143.765	140.09	135.896	131.187	125.968
Primary production, Mt/yr	Plastics	SSP2	Base	+ higher yields	228.127	225.688	225.982	225.916	225.392	224.268	222.335	219.614	216.197	212.157	207.558	202.465	196.952	191.079	184.907	178.507	171.966	165.332	158.639	151.929	145.245	138.644	132.196	125.99	120.132	115.009	110.443	105.874	101.303	96.734	92.1762	87.6397	83.1337	78.6686	74.2557	70.82	68.0667	64.934	61.426	57.5455	53.2938	48.6741	43.6895	38.3408	32.6269
Primary production, Mt/yr	Plastics	SSP2	Base	+ re-use/longer use	228.127	225.663	225.932	225.841	225.291	224.141	222.18	219.433	215.988	211.92	207.293	202.173	196.632	190.733	184.535	178.11	171.545	164.885	158.169	151.432	144.719	138.084	131.595	125.336	119.41	114.205	109.546	104.875	100.19	95.4961	90.8013	86.1151	81.4464	76.805	72.2023	68.5631	65.5922	62.2279	58.4743	54.3346	49.8106	44.906	39.6247	33.9685	27.9374
Primary production, Mt/yr	Plastics	SSP2	Base	+ material subst.	228.117	225.643	225.901	225.797	225.234	224.071	222.095	219.331	215.869	211.782	207.137	201.997	196.436	190.517	184.298	177.853	171.268	164.591	157.858	151.107	144.382	137.738	131.243	124.979	119.051	113.838	109.163	104.472	99.7674	95.0526	90.3355	85.6269	80.9363	76.2734	71.6497	67.9902	64.9995	61.6158	57.843	53.6844	49.1412	44.2174	38.9165	33.2403	27.1885
Primary production, Mt/yr	Plastics	SSP2	Base	+ down-sizing	228.007	225.415	225.557	225.335	224.651	223.366	221.267	218.378	214.792	210.583	205.817	200.561	194.891	188.869	182.56	176.037	169.39	162.67	155.914	149.162	142.459	135.86	129.433	123.26	117.441	112.309	107.676	103.032	98.3752	93.7107	89.0447	84.3871	79.7465	75.1321	70.555	66.9399	63.9916	60.648	56.9131	52.7899	48.2799	43.3868	38.1146	32.4649	26.4378
Primary production, Mt/yr	Plastics	SSP2	Base	+ car-sharing	227.196	224.473	224.493	224.15	223.348	221.949	219.744	216.758	213.086	208.805	203.982	198.686	192.994	186.971	180.681	174.198	167.614	160.979	154.333	147.715	141.17	134.753	128.53	122.583	117.012	112.018	107.404	102.776	98.1342	93.4834	88.8299	84.1836	79.553	74.9478	70.3789	66.7717	63.8312	60.4958	56.7696	52.6557	48.1558	43.2735	38.0128	32.3753	26.361
Primary production, Mt/yr	Plastics	SSP2	Base	+ ride-sharing	226.563	223.742	223.67	223.236	222.343	220.855	218.564	215.497	211.749	207.399	202.517	197.173	191.445	185.4	179.103	172.63	166.075	159.487	152.908	146.375	139.935	133.639	127.554	121.757	116.347	111.434	106.812	102.178	97.532	92.8783	88.2237	83.5777	78.9489	74.3468	69.782	66.1801	63.2462	59.9185	56.2008	52.0961	47.6058	42.7336	37.483	31.8558	25.8519
Primary production, Mt/yr	Plastics	SSP2	Base	+ more intense bld. use = All ME stratgs.	226.563	223.742	219.027	214.531	209.57	204.024	197.704	190.659	183.003	174.838	166.256	157.351	148.223	138.962	129.659	120.408	111.324	102.476	93.9221	85.7202	77.9316	70.6246	63.8784	57.8027	52.4995	48.0728	44.3043	40.8897	37.8326	35.1378	32.8113	30.8606	29.3402	28.2183	27.4949	27.9139	29.2161	30.534	31.8724	33.232	34.6094	40.1873	35.6379	30.7853	25.6322
Primary production, Mt/yr	Plastics	SSP2	RCP2_6	No ME	223.182	222.336	225.64	230.048	235.501	241.587	246.916	251.183	254.436	256.714	258.053	258.499	258.11	256.943	255.06	252.528	249.439	245.841	241.769	237.248	232.302	226.958	221.23	215.125	208.647	202.493	196.809	190.982	185.006	178.893	172.654	166.307	159.869	153.36	146.802	143.859	144.185	143.985	143.248	141.963	140.123	137.731	134.785	131.281	127.217
Primary production, Mt/yr	Plastics	SSP2	RCP2_6	+ higher yields	223.045	221.968	224.85	228.556	232.932	237.504	240.91	242.899	243.573	243.016	241.305	238.522	234.756	230.085	224.59	218.351	211.471	204.015	196.039	187.604	178.784	169.681	160.406	151.09	141.889	133.257	125.005	116.552	107.939	99.2146	90.4307	81.6399	72.8924	64.2382	55.7259	51.0418	49.8079	48.1931	46.1912	43.7952	40.9984	37.8012	34.1986	30.1829	25.7457
Primary production, Mt/yr	Plastics	SSP2	RCP2_6	+ re-use/longer use	223.045	221.943	224.8	228.481	232.831	237.376	240.755	242.717	243.362	242.776	241.035	238.221	234.423	229.72	224.192	217.919	211.005	203.513	195.5	187.024	178.158	169.002	159.662	150.266	140.961	132.204	123.813	115.207	106.427	97.5212	88.5418	79.5412	70.5702	61.679	52.9171	47.9714	46.4624	44.5592	42.2566	39.5489	36.4308	32.9032	28.9628	24.6041	19.8206
Primary production, Mt/yr	Plastics	SSP2	RCP2_6	+ material subst.	223.035	221.922	224.768	228.435	232.771	237.3	240.661	242.603	243.227	242.616	240.85	238.01	234.185	229.455	223.898	217.598	210.657	203.139	195.101	186.603	177.718	168.545	159.191	149.782	140.468	131.694	123.275	114.642	105.837	96.908	87.9075	78.8894	69.9049	61.0043	52.2371	47.2896	45.7801	43.8772	41.5755	38.869	35.7523	32.2263	28.2879	23.9313	19.1502
Primary production, Mt/yr	Plastics	SSP2	RCP2_6	+ down-sizing	222.926	221.694	224.423	227.972	232.187	236.593	239.829	241.646	242.144	241.409	239.521	236.562	232.624	227.788	222.136	215.752	208.743	201.176	193.109	184.605	175.738	166.606	157.318	147.996	138.791	130.095	121.715	113.126	104.367	95.4885	86.5396	77.5737	68.6411	59.7917	51.0743	46.175	44.7117	42.8526	40.5922	37.9245	34.844	31.3515	27.4438	23.1154	18.3601
Primary production, Mt/yr	Plastics	SSP2	RCP2_6	+ car-sharing	222.113	220.749	223.355	226.78	230.873	235.162	238.288	240.002	240.408	239.595	237.643	234.637	230.67	225.824	220.183	213.831	206.878	199.391	191.431	183.06	174.352	165.405	156.327	147.242	138.295	129.743	121.375	112.794	104.043	95.1688	86.2234	77.2594	68.3276	59.4784	50.7612	45.8626	44.4014	42.5466	40.2929	37.6349	34.5673	31.0908	27.2022	22.8959	18.1651
Primary production, Mt/yr	Plastics	SSP2	RCP2_6	+ ride-sharing	221.479	220.016	222.53	225.861	229.861	234.058	237.093	238.722	239.047	238.16	236.143	233.082	229.072	224.197	218.54	212.189	205.255	197.807	189.905	181.613	173.005	164.177	155.234	146.3	137.519	129.045	120.661	112.067	103.306	94.4262	85.4788	76.5164	67.5897	58.7488	50.0427	45.1576	43.7115	41.8726	39.6357	36.9949	33.9446	30.485	26.6128	22.3223	17.6068
Primary production, Mt/yr	Plastics	SSP2	RCP2_6	+ more intense bld. use = All ME stratgs.	221.479	220.016	217.886	217.157	217.088	217.226	216.233	213.883	210.301	205.599	199.882	193.26	185.85	177.759	169.095	159.967	150.505	140.796	130.92	120.958	111.002	101.162	91.5593	82.3437	73.6651	65.6725	58.1378	50.7617	43.5902	36.6723	30.0583	23.7988	17.982	12.6223	7.75852	6.89483	9.68452	12.4911	15.3099	18.1332	20.9502	27.9404	24.7691	21.2528	17.3878
Primary production, Mt/yr	Timber	LED	Base	No ME	339.941	333.253	335.224	334	329.427	322.04	314.38	307.169	300.583	294.708	289.6	285.379	282.242	280.278	279.642	280.205	280.689	280.792	280.52	279.868	278.814	277.325	275.391	272.964	269.96	267.372	266.135	264.596	262.748	260.539	257.932	254.899	251.413	247.458	243.028	238.337	233.883	230.369	229.582	229.526	230.279	232.067	234.804	238.436	242.977
Primary production, Mt/yr	Timber	LED	Base	+ higher yields	339.941	333.253	335.224	334	329.427	322.04	314.38	307.169	300.583	294.708	289.6	285.379	282.242	280.278	279.642	280.205	280.689	280.792	280.52	279.868	278.814	277.325	275.391	272.964	269.96	267.372	266.135	264.596	262.748	260.539	257.932	254.899	251.413	247.458	243.028	238.337	233.883	230.369	229.582	229.526	230.279	232.067	234.804	238.436	242.977
Primary production, Mt/yr	Timber	LED	Base	+ re-use/longer use	339.941	333.252	335.222	333.995	329.418	322.025	314.356	307.134	300.532	294.637	289.502	285.248	282.069	280.051	279.35	279.831	280.216	280.199	279.783	278.958	277.7	275.97	273.753	270.998	267.613	264.613	262.878	260.773	258.281	255.35	251.935	248.002	243.52	238.468	232.835	226.832	220.95	215.804	213.344	211.492	210.321	210.065	210.631	211.968	214.092
Primary production, Mt/yr	Timber	LED	Base	+ material subst.	355.529	363.847	381.401	395.398	405.259	411.246	416.213	421.028	425.944	431.107	436.62	442.69	449.646	457.673	467.063	477.759	488.143	497.833	506.837	515.138	522.684	529.388	535.196	539.974	543.502	546.736	550.418	552.805	553.825	553.384	551.399	547.809	542.572	535.67	527.113	517.405	507.491	497.971	490.828	483.921	477.378	471.652	466.561	461.988	457.966
Primary production, Mt/yr	Timber	LED	Base	+ down-sizing	355.212	362.971	379.733	392.734	401.444	406.169	409.757	413.078	416.395	419.857	423.577	427.76	432.731	438.667	445.85	454.227	462.273	469.642	476.365	482.449	487.865	492.554	496.489	499.568	501.61	503.496	505.897	507.235	507.44	506.412	504.067	500.337	495.168	488.528	480.409	471.258	461.942	453.002	446.223	439.68	433.491	428.075	423.263	418.948	415.162
Primary production, Mt/yr	Timber	LED	Base	+ car-sharing	355.212	362.971	379.733	392.734	401.444	406.169	409.757	413.078	416.395	419.857	423.577	427.76	432.731	438.667	445.85	454.227	462.273	469.642	476.365	482.449	487.865	492.554	496.489	499.568	501.61	503.496	505.897	507.235	507.44	506.412	504.067	500.337	495.168	488.528	480.409	471.258	461.942	453.002	446.223	439.68	433.491	428.075	423.263	418.948	415.162
Primary production, Mt/yr	Timber	LED	Base	+ ride-sharing	355.212	362.971	379.733	392.734	401.444	406.169	409.757	413.078	416.395	419.857	423.577	427.76	432.731	438.667	445.85	454.227	462.273	469.642	476.365	482.449	487.865	492.554	496.489	499.568	501.61	503.496	505.897	507.235	507.44	506.412	504.067	500.337	495.168	488.528	480.409	471.258	461.942	453.002	446.223	439.68	433.491	428.075	423.263	418.948	415.162
Primary production, Mt/yr	Timber	LED	Base	+ more intense bld. use = All ME stratgs.	355.212	362.971	379.733	392.734	401.444	406.169	409.757	413.078	416.395	419.857	423.577	427.76	432.731	438.667	445.85	454.227	462.273	469.642	476.365	482.449	487.865	492.554	496.489	499.568	501.61	503.496	505.897	507.235	507.44	506.412	504.067	500.337	495.168	488.528	480.409	471.258	461.942	453.002	446.223	439.68	433.491	428.075	423.263	418.948	415.162
Primary production, Mt/yr	Timber	LED	RCP2_6	No ME	337.835	331.705	334.728	335.025	332.418	327.295	321.702	316.248	311.124	306.427	302.226	298.652	295.915	294.114	293.418	293.708	293.719	293.16	292.05	290.395	288.188	285.404	282.05	278.091	273.456	269.149	266.118	262.736	259.01	254.906	250.403	245.487	240.146	234.376	228.182	223.507	220.786	218.981	219.872	221.457	223.806	227.139	231.364	236.422	242.323
Primary production, Mt/yr	Timber	LED	RCP2_6	+ higher yields	337.835	331.705	334.728	335.025	332.418	327.295	321.702	316.248	311.124	306.427	302.226	298.652	295.915	294.114	293.418	293.708	293.719	293.16	292.05	290.395	288.188	285.404	282.05	278.091	273.456	269.149	266.118	262.736	259.01	254.906	250.403	245.487	240.146	234.376	228.182	223.507	220.786	218.981	219.872	221.457	223.806	227.139	231.364	236.422	242.323
Primary production, Mt/yr	Timber	LED	RCP2_6	+ re-use/longer use	337.835	331.704	334.726	335.021	332.41	327.28	321.678	316.213	311.074	306.356	302.128	298.521	295.741	293.887	293.126	293.334	293.246	292.567	291.313	289.486	287.074	284.05	280.413	276.125	271.109	266.39	262.861	258.912	254.542	249.716	244.406	238.59	232.253	225.386	217.99	212.002	207.853	204.416	203.634	203.423	203.849	205.137	207.191	209.954	213.438
Primary production, Mt/yr	Timber	LED	RCP2_6	+ material subst.	353.424	362.298	380.906	396.424	408.251	416.501	423.535	430.108	436.486	442.826	449.246	455.963	463.319	471.509	480.839	491.262	501.173	510.201	518.368	525.666	532.058	537.467	541.855	545.1	546.997	548.513	550.401	550.944	550.087	547.75	543.869	538.397	531.305	522.589	512.267	502.575	494.394	486.584	481.119	475.852	470.905	466.725	463.121	459.974	457.312
Primary production, Mt/yr	Timber	LED	RCP2_6	+ down-sizing	353.106	361.423	379.237	393.759	404.435	411.424	417.078	422.158	426.936	431.577	436.203	441.033	446.403	452.503	459.626	467.731	475.303	482.01	487.896	492.977	497.238	500.634	503.149	504.695	505.106	505.273	505.88	505.375	503.701	500.778	496.538	490.925	483.901	475.446	465.563	456.428	448.845	441.615	436.514	431.611	427.019	423.147	419.822	416.934	414.508
Primary production, Mt/yr	Timber	LED	RCP2_6	+ car-sharing	353.106	361.423	379.237	393.759	404.435	411.424	417.078	422.158	426.936	431.577	436.203	441.033	446.403	452.503	459.626	467.731	475.303	482.01	487.896	492.977	497.238	500.634	503.149	504.695	505.106	505.273	505.88	505.375	503.701	500.778	496.538	490.925	483.901	475.446	465.563	456.428	448.845	441.615	436.514	431.611	427.019	423.147	419.822	416.934	414.508
Primary production, Mt/yr	Timber	LED	RCP2_6	+ ride-sharing	353.106	361.423	379.237	393.759	404.435	411.424	417.078	422.158	426.936	431.577	436.203	441.033	446.403	452.503	459.626	467.731	475.303	482.01	487.896	492.977	497.238	500.634	503.149	504.695	505.106	505.273	505.88	505.375	503.701	500.778	496.538	490.925	483.901	475.446	465.563	456.428	448.845	441.615	436.514	431.611	427.019	423.147	419.822	416.934	414.508
Primary production, Mt/yr	Timber	LED	RCP2_6	+ more intense bld. use = All ME stratgs.	353.106	361.423	379.237	393.759	404.435	411.424	417.078	422.158	426.936	431.577	436.203	441.033	446.403	452.503	459.626	467.731	475.303	482.01	487.896	492.977	497.238	500.634	503.149	504.695	505.106	505.273	505.88	505.375	503.701	500.778	496.538	490.925	483.901	475.446	465.563	456.428	448.845	441.615	436.514	431.611	427.019	423.147	419.822	416.934	414.508
Primary production, Mt/yr	Timber	SSP1	Base	No ME	382.861	414.83	419.162	421.872	422.861	423.409	422.58	421.246	419.516	417.451	415.093	412.509	409.816	407.117	404.531	402.076	399.403	396.435	393.202	389.713	385.968	381.95	377.63	372.971	367.931	362.518	356.911	351.123	345.118	338.862	332.33	325.496	318.339	310.844	303.007	295.231	287.508	279.45	271.067	262.373	253.377	244.099	234.565	224.796	214.81
Primary production, Mt/yr	Timber	SSP1	Base	+ higher yields	382.861	414.83	419.162	421.872	422.861	423.409	422.58	421.246	419.516	417.451	415.093	412.509	409.816	407.117	404.531	402.076	399.403	396.435	393.202	389.713	385.968	381.95	377.63	372.971	367.931	362.518	356.911	351.123	345.118	338.862	332.33	325.496	318.339	310.844	303.007	295.231	287.508	279.45	271.067	262.373	253.377	244.099	234.565	224.796	214.81
Primary production, Mt/yr	Timber	SSP1	Base	+ re-use/longer use	382.861	414.83	419.16	421.868	422.853	423.396	422.559	421.215	419.471	417.387	415.005	412.391	409.659	406.912	404.266	401.739	398.976	395.9	392.537	388.894	384.965	380.73	376.157	371.202	365.82	360.014	353.956	347.654	341.066	334.155	326.888	319.234	311.167	302.667	293.726	284.742	275.705	266.223	256.304	245.961	235.203	224.049	212.526	200.658	188.464
Primary production, Mt/yr	Timber	SSP1	Base	+ material subst.	392.962	436.955	452.621	466.594	478.574	489.706	499.099	507.638	515.417	522.483	528.865	534.629	539.913	544.847	549.594	554.176	558.09	561.202	563.525	565.051	565.749	565.563	564.417	562.218	558.86	554.326	548.896	542.624	535.482	527.447	518.507	508.651	497.872	486.177	473.588	460.793	447.815	434.017	419.406	403.992	387.788	370.819	353.129	334.755	315.73
Primary production, Mt/yr	Timber	SSP1	Base	+ down-sizing	392.688	436.269	451.363	464.617	475.747	485.89	494.195	501.547	508.056	513.78	518.764	523.086	526.897	530.337	533.576	536.651	539.081	540.751	541.691	541.908	541.384	540.082	537.943	534.891	530.837	525.773	519.965	513.452	506.2	498.175	489.355	479.718	469.246	457.933	445.79	433.463	420.97	407.707	393.681	378.902	363.382	347.147	330.238	312.691	294.538
Primary production, Mt/yr	Timber	SSP1	Base	+ car-sharing	392.688	436.269	451.363	464.617	475.747	485.89	494.195	501.547	508.056	513.78	518.764	523.086	526.897	530.337	533.576	536.651	539.081	540.751	541.691	541.908	541.384	540.082	537.943	534.891	530.837	525.773	519.965	513.452	506.2	498.175	489.355	479.718	469.246	457.933	445.79	433.463	420.97	407.707	393.681	378.902	363.382	347.147	330.238	312.691	294.538
Primary production, Mt/yr	Timber	SSP1	Base	+ ride-sharing	392.688	436.269	451.363	464.617	475.747	485.89	494.195	501.547	508.056	513.78	518.764	523.086	526.897	530.337	533.576	536.651	539.081	540.751	541.691	541.908	541.384	540.082	537.943	534.891	530.837	525.773	519.965	513.452	506.2	498.175	489.355	479.718	469.246	457.933	445.79	433.463	420.97	407.707	393.681	378.902	363.382	347.147	330.238	312.691	294.538
Primary production, Mt/yr	Timber	SSP1	Base	+ more intense bld. use = All ME stratgs.	392.688	436.269	438.777	440.597	439.874	436.688	432.016	426.215	419.613	412.157	404.006	395.347	386.413	377.438	368.673	360.237	352.055	343.989	341.402	334.385	326.89	319.726	312.941	308.26	330.449	335.436	331.921	329.354	327.026	324.469	322.099	319.883	317.791	315.802	313.911	312.801	312.615	314.54	314.951	315.488	316.136	327.31	313.403	298.863	283.73
Primary production, Mt/yr	Timber	SSP1	RCP2_6	No ME	380.041	412.757	418.498	423.246	426.867	430.454	432.429	433.52	433.852	433.499	432.519	430.992	429.051	426.811	424.408	421.871	418.865	415.328	411.3	406.808	401.862	396.46	390.59	384.23	377.353	369.986	362.325	354.402	346.198	337.7	328.9	319.792	310.37	300.639	290.61	282.436	276.059	269.333	262.263	254.854	247.112	239.049	230.687	222.045	213.137
Primary production, Mt/yr	Timber	SSP1	RCP2_6	+ higher yields	380.041	412.757	418.498	423.246	426.867	430.454	432.429	433.52	433.852	433.499	432.519	430.992	429.051	426.811	424.408	421.871	418.865	415.328	411.3	406.808	401.862	396.46	390.59	384.23	377.353	369.986	362.325	354.402	346.198	337.7	328.9	319.792	310.37	300.639	290.61	282.436	276.059	269.333	262.263	254.854	247.112	239.049	230.687	222.045	213.137
Primary production, Mt/yr	Timber	SSP1	RCP2_6	+ re-use/longer use	380.041	412.756	418.496	423.242	426.859	430.44	432.408	433.489	433.806	433.435	432.431	430.874	428.894	426.606	424.143	421.534	418.438	414.793	410.636	405.988	400.859	395.24	389.117	382.461	375.242	367.482	359.37	350.932	342.147	332.993	323.458	313.53	303.199	292.462	281.328	271.947	264.256	256.106	247.5	238.443	228.938	218.999	208.648	197.907	186.791
Primary production, Mt/yr	Timber	SSP1	RCP2_6	+ material subst.	390.142	434.882	451.957	467.967	482.581	496.75	508.948	519.912	529.752	538.531	546.291	553.112	559.148	564.542	569.47	573.971	577.553	580.094	581.624	582.146	581.642	580.073	577.377	573.476	568.282	561.794	554.31	545.902	536.562	526.285	515.078	502.947	489.904	475.972	461.19	447.999	436.365	423.9	410.601	396.474	381.523	365.769	349.252	332.004	314.056
Primary production, Mt/yr	Timber	SSP1	RCP2_6	+ down-sizing	389.868	434.196	450.698	465.991	479.753	492.934	504.043	513.821	522.391	529.828	536.19	541.569	546.132	550.031	553.453	556.446	558.543	559.644	559.79	559.002	557.278	554.592	550.903	546.149	540.259	533.241	525.379	516.731	507.28	497.013	485.926	474.014	461.278	447.728	433.392	420.669	409.521	397.59	384.877	371.384	357.117	342.097	326.361	309.94	292.864
Primary production, Mt/yr	Timber	SSP1	RCP2_6	+ car-sharing	389.868	434.196	450.698	465.991	479.753	492.934	504.043	513.821	522.391	529.828	536.19	541.569	546.132	550.031	553.453	556.446	558.543	559.644	559.79	559.002	557.278	554.592	550.903	546.149	540.259	533.241	525.379	516.731	507.28	497.013	485.926	474.014	461.278	447.728	433.392	420.669	409.521	397.59	384.877	371.384	357.117	342.097	326.361	309.94	292.864
Primary production, Mt/yr	Timber	SSP1	RCP2_6	+ ride-sharing	389.868	434.196	450.698	465.991	479.753	492.934	504.043	513.821	522.391	529.828	536.19	541.569	546.132	550.031	553.453	556.446	558.543	559.644	559.79	559.002	557.278	554.592	550.903	546.149	540.259	533.241	525.379	516.731	507.28	497.013	485.926	474.014	461.278	447.728	433.392	420.669	409.521	397.59	384.877	371.384	357.117	342.097	326.361	309.94	292.864
Primary production, Mt/yr	Timber	SSP1	RCP2_6	+ more intense bld. use = All ME stratgs.	389.868	434.196	438.113	441.971	443.881	443.732	441.865	438.489	433.948	428.204	421.429	413.827	405.643	397.125	388.54	380.019	371.503	362.864	359.48	351.458	342.76	334.211	325.875	319.493	339.846	342.881	337.315	332.616	328.094	323.301	318.669	314.185	309.836	305.618	301.541	300.036	301.193	304.448	306.169	307.988	309.887	322.273	309.535	296.118	282.059
Primary production, Mt/yr	Timber	SSP2	Base	No ME	596.41	594.679	602.705	608.731	612.588	614.392	615.034	614.794	613.779	612.051	609.649	606.639	603.137	599.244	595.083	590.725	586.048	581.035	575.722	570.125	564.25	558.085	551.609	544.79	537.592	530.041	522.365	514.592	506.682	498.601	490.322	481.815	473.055	464.023	454.709	446.316	438.049	428.299	417.057	404.314	390.058	374.286	357.004	338.21	317.899
Primary production, Mt/yr	Timber	SSP2	Base	+ higher yields	596.41	594.679	602.705	608.731	612.588	614.392	615.034	614.794	613.779	612.051	609.649	606.639	603.137	599.244	595.083	590.725	586.048	581.035	575.722	570.125	564.25	558.085	551.609	544.79	537.592	530.041	522.365	514.592	506.682	498.601	490.322	481.815	473.055	464.023	454.709	446.316	438.049	428.299	417.057	404.314	390.058	374.286	357.004	338.21	317.899
Primary production, Mt/yr	Timber	SSP2	Base	+ re-use/longer use	596.41	594.679	602.703	608.726	612.579	614.377	615.011	614.759	613.729	611.98	609.552	606.508	602.964	599.018	594.791	590.354	585.578	580.447	574.991	569.225	563.148	556.746	549.992	542.849	535.275	527.291	519.119	510.779	502.227	493.422	484.328	474.912	465.14	454.988	444.441	434.695	424.952	413.6	400.627	386.021	369.769	351.868	332.323	311.136	288.304
Primary production, Mt/yr	Timber	SSP2	Base	+ material subst.	604.453	610.764	627.229	641.795	654.162	664.334	673.228	681.111	688.066	694.127	699.307	703.648	707.257	710.226	712.678	714.665	715.954	716.471	716.22	715.183	713.327	710.603	706.946	702.282	696.529	689.693	682.059	673.683	664.552	654.652	643.978	632.526	620.29	607.275	593.497	580.543	567.639	552.828	536.093	517.421	496.794	474.209	449.673	423.191	394.761
Primary production, Mt/yr	Timber	SSP2	Base	+ down-sizing	604.193	610.161	626.198	640.256	652.035	661.551	669.723	676.826	682.952	688.142	692.417	695.828	698.493	700.511	702.014	703.061	703.428	703.053	701.947	700.104	697.501	694.098	689.841	684.665	678.498	671.351	663.493	654.974	645.77	635.862	625.237	613.88	601.779	588.93	575.342	562.57	549.878	535.349	518.968	500.723	480.596	458.584	434.698	408.94	381.31
Primary production, Mt/yr	Timber	SSP2	Base	+ car-sharing	604.193	610.161	626.198	640.256	652.035	661.551	669.723	676.826	682.952	688.142	692.417	695.828	698.493	700.511	702.014	703.061	703.428	703.053	701.947	700.104	697.501	694.098	689.841	684.665	678.498	671.351	663.493	654.974	645.77	635.862	625.237	613.88	601.779	588.93	575.342	562.57	549.878	535.349	518.968	500.723	480.596	458.584	434.698	408.94	381.31
Primary production, Mt/yr	Timber	SSP2	Base	+ ride-sharing	604.193	610.161	626.198	640.256	652.035	661.551	669.723	676.826	682.952	688.142	692.417	695.828	698.493	700.511	702.014	703.061	703.428	703.053	701.947	700.104	697.501	694.098	689.841	684.665	678.498	671.351	663.493	654.974	645.77	635.862	625.237	613.88	601.779	588.93	575.342	562.57	549.878	535.349	518.968	500.723	480.596	458.584	434.698	408.94	381.31
Primary production, Mt/yr	Timber	SSP2	Base	+ more intense bld. use = All ME stratgs.	604.193	610.161	613.039	614.985	614.07	610.37	604.872	597.924	589.7	580.326	569.919	558.629	546.675	534.265	521.635	508.961	496.15	483.273	470.475	457.882	445.605	433.737	422.356	411.59	401.473	392.061	383.631	376.28	370.04	364.935	360.986	358.204	356.793	356.614	357.654	361.159	366.493	372.084	377.907	383.923	390.077	414.527	394.935	373.706	350.853
Primary production, Mt/yr	Timber	SSP2	RCP2_6	No ME	592.875	592.08	601.873	610.453	617.61	623.226	627.41	630.262	631.909	632.426	631.873	630.33	627.93	624.792	621.052	616.8	611.926	606.432	600.365	593.76	586.636	578.998	570.843	562.156	552.919	543.179	533.185	522.984	512.56	501.901	490.999	479.849	468.445	456.789	444.89	435.706	428.392	419.587	409.276	397.447	384.084	369.18	352.736	334.751	315.215
Primary production, Mt/yr	Timber	SSP2	RCP2_6	+ higher yields	592.875	592.08	601.873	610.453	617.61	623.226	627.41	630.262	631.909	632.426	631.873	630.33	627.93	624.792	621.052	616.8	611.926	606.432	600.365	593.76	586.636	578.998	570.843	562.156	552.919	543.179	533.185	522.984	512.56	501.901	490.999	479.849	468.445	456.789	444.89	435.706	428.392	419.587	409.276	397.447	384.084	369.18	352.736	334.751	315.215
Primary production, Mt/yr	Timber	SSP2	RCP2_6	+ re-use/longer use	592.875	592.08	601.871	610.448	617.601	623.211	627.386	630.227	631.859	632.356	631.776	630.199	627.757	624.566	620.761	616.428	611.457	605.843	599.635	592.859	585.534	577.659	569.226	560.214	550.602	540.429	529.939	519.172	508.106	496.721	485.006	472.946	460.53	447.754	434.621	424.085	415.296	404.888	392.846	379.155	363.795	346.762	328.056	307.677	285.62
Primary production, Mt/yr	Timber	SSP2	RCP2_6	+ material subst.	600.919	608.165	626.396	643.517	659.183	673.168	685.603	696.579	706.196	714.503	721.531	727.339	732.05	735.774	738.647	740.74	741.832	741.868	740.863	738.817	735.712	731.515	726.18	719.647	711.856	702.832	692.879	682.076	670.431	657.951	644.656	630.56	615.68	600.041	583.678	569.933	557.982	544.115	528.313	510.555	490.82	469.102	445.406	419.732	392.078
Primary production, Mt/yr	Timber	SSP2	RCP2_6	+ down-sizing	600.658	607.562	625.366	641.978	657.057	670.385	682.098	692.295	701.082	708.517	714.641	719.519	723.286	726.059	727.983	729.136	729.307	728.45	726.591	723.738	719.886	715.01	709.074	702.03	693.825	684.489	674.313	663.366	651.649	639.162	625.914	611.914	597.169	581.696	565.522	551.96	540.221	526.637	511.188	493.856	474.622	453.478	430.43	405.481	378.626
Primary production, Mt/yr	Timber	SSP2	RCP2_6	+ car-sharing	600.658	607.562	625.366	641.978	657.057	670.385	682.098	692.295	701.082	708.517	714.641	719.519	723.286	726.059	727.983	729.136	729.307	728.45	726.591	723.738	719.886	715.01	709.074	702.03	693.825	684.489	674.313	663.366	651.649	639.162	625.914	611.914	597.169	581.696	565.522	551.96	540.221	526.637	511.188	493.856	474.622	453.478	430.43	405.481	378.626
Primary production, Mt/yr	Timber	SSP2	RCP2_6	+ ride-sharing	600.658	607.562	625.366	641.978	657.057	670.385	682.098	692.295	701.082	708.517	714.641	719.519	723.286	726.059	727.983	729.136	729.307	728.45	726.591	723.738	719.886	715.01	709.074	702.03	693.825	684.489	674.313	663.366	651.649	639.162	625.914	611.914	597.169	581.696	565.522	551.96	540.221	526.637	511.188	493.856	474.622	453.478	430.43	405.481	378.626
Primary production, Mt/yr	Timber	SSP2	RCP2_6	+ more intense bld. use = All ME stratgs.	600.658	607.562	612.207	616.707	619.092	619.204	617.247	613.393	607.829	600.702	592.143	582.32	571.468	559.812	547.605	535.036	522.029	508.67	495.118	481.516	467.99	454.65	441.59	428.954	416.797	405.194	394.444	384.664	375.91	368.228	361.66	356.238	352.184	349.382	347.837	350.553	356.839	363.374	370.129	377.059	384.104	409.422	390.669	370.248	348.17
Secondary production, Mt/yr	Steel	LED	Base	No ME	116.062	138.693	139.278	140.027	140.735	141.332	141.781	142.129	142.396	142.574	142.66	142.69	142.727	142.807	142.993	143.365	143.916	144.663	145.646	146.903	148.458	150.323	152.519	155.037	157.848	161.025	164.733	168.804	173.015	177.309	181.633	185.938	190.18	194.322	198.334	202.221	205.929	209.45	212.929	216.205	219.305	222.369	225.348	228.193	230.906
Secondary production, Mt/yr	Steel	LED	Base	+ higher yields	116.099	138.741	139.362	140.172	140.96	141.656	142.208	142.657	143.02	143.289	143.46	143.574	143.695	143.864	144.148	144.633	145.316	146.22	147.388	148.86	150.658	152.787	155.255	158.038	161.086	164.501	168.353	172.446	176.684	181.011	185.369	189.711	193.991	198.172	202.223	206.147	209.895	213.463	217.005	220.353	223.533	226.691	229.775	232.734	235.57
Secondary production, Mt/yr	Steel	LED	Base	+ re-use/longer use	116.11	138.867	139.521	140.386	141.259	142.074	142.775	143.396	143.948	144.415	144.785	145.094	145.399	145.736	146.167	146.777	147.552	148.516	149.707	151.161	152.894	154.907	157.199	159.741	162.469	165.51	168.936	172.532	176.194	179.859	183.464	186.951	190.27	193.376	196.232	198.84	201.14	203.118	204.947	206.438	207.618	208.643	209.454	209.999	210.282
Secondary production, Mt/yr	Steel	LED	Base	+ material subst.	116.11	138.204	138.208	138.409	138.633	138.83	138.954	139.026	139.047	138.993	138.847	138.634	138.403	138.18	138.017	137.989	138.077	138.313	138.736	139.381	140.265	141.39	142.76	144.349	146.099	148.142	150.544	153.092	155.694	158.286	160.807	163.198	165.409	167.394	169.116	170.571	171.694	172.46	173.044	173.257	173.131	172.822	172.27	171.431	170.32
Secondary production, Mt/yr	Steel	LED	Base	+ down-sizing	116.11	137.94	137.688	137.645	137.642	137.631	137.567	137.466	137.327	137.123	136.829	136.467	136.082	135.692	135.346	135.113	134.973	134.955	135.1	135.441	136.001	136.783	137.797	139.022	140.407	142.089	144.129	146.317	148.57	150.828	153.03	155.122	157.054	158.782	160.266	161.506	162.435	163.029	163.457	163.531	163.283	162.865	162.216	161.292	160.104
Secondary production, Mt/yr	Steel	LED	Base	+ car-sharing	116.11	136.477	136.195	136.143	136.128	136.103	136.025	135.909	135.754	135.534	135.227	134.855	134.465	134.079	133.746	133.537	133.431	133.459	133.658	134.063	134.69	135.542	136.625	137.916	139.36	141.094	143.164	145.355	147.598	149.832	151.999	154.048	155.931	157.609	159.045	160.243	161.138	161.707	162.121	162.193	161.952	161.55	160.922	160.022	158.86
Secondary production, Mt/yr	Steel	LED	Base	+ ride-sharing	116.456	134.971	134.707	134.704	134.715	134.69	134.585	134.412	134.168	133.825	133.364	132.809	132.21	131.592	131.011	130.545	130.179	129.95	129.903	130.077	130.496	131.167	132.097	133.267	134.625	136.302	138.336	140.509	142.753	145.004	147.203	149.295	151.232	152.969	154.47	155.736	156.7	157.339	157.823	157.963	157.787	157.448	156.881	156.04	154.934
Secondary production, Mt/yr	Steel	LED	Base	+ more intense bld. use = All ME stratgs.	116.456	134.971	134.707	134.704	134.715	134.69	134.585	134.412	134.168	133.825	133.364	132.809	132.21	131.592	131.011	130.545	130.179	129.95	129.903	130.077	130.496	131.167	132.097	133.267	134.625	136.302	138.336	140.509	142.753	145.004	147.203	149.295	151.232	152.969	154.47	155.736	156.7	157.339	157.823	157.963	157.787	157.448	156.881	156.04	154.934
Secondary production, Mt/yr	Steel	LED	RCP2_6	No ME	116.062	138.675	139.276	140.059	140.822	141.497	142.044	142.503	142.89	143.195	143.413	143.581	143.756	143.975	144.299	144.812	145.5	146.386	147.507	148.9	150.587	152.579	154.899	157.539	160.465	163.752	167.579	171.76	176.055	180.401	184.745	189.038	193.234	197.293	201.186	204.917	208.486	211.906	215.299	218.5	221.535	224.546	227.483	230.297	232.987
Secondary production, Mt/yr	Steel	LED	RCP2_6	+ higher yields	116.099	138.722	139.36	140.201	141.042	141.81	142.452	142.998	143.462	143.832	144.104	144.317	144.535	144.8	145.178	145.761	146.54	147.543	148.814	150.391	152.296	154.534	157.11	160.001	163.153	166.67	170.62	174.8	179.109	183.487	187.876	192.225	196.488	200.625	204.604	208.43	212.102	215.634	219.152	222.486	225.663	228.828	231.928	234.912	237.781
Secondary production, Mt/yr	Steel	LED	RCP2_6	+ re-use/longer use	116.11	138.848	139.519	140.415	141.341	142.228	143.018	143.735	144.384	144.947	145.411	145.808	146.192	146.598	147.088	147.745	148.553	149.536	150.73	152.167	153.863	155.816	158.026	160.461	163.055	165.941	169.19	172.577	175.998	179.388	182.685	185.834	188.784	191.494	193.929	196.096	197.988	199.615	201.129	202.34	203.281	204.111	204.774	205.219	205.451
Secondary production, Mt/yr	Steel	LED	RCP2_6	+ material subst.	116.11	138.185	138.201	138.429	138.698	138.956	139.157	139.31	139.414	139.443	139.377	139.238	139.076	138.912	138.799	138.809	138.923	139.168	139.585	140.205	141.044	142.102	143.383	144.859	146.471	148.355	150.576	152.914	155.277	157.601	159.825	161.89	163.749	165.357	166.677	167.713	168.45	168.887	169.173	169.122	168.77	168.274	167.576	166.634	165.463
Secondary production, Mt/yr	Steel	LED	RCP2_6	+ down-sizing	116.11	137.92	137.68	137.664	137.706	137.756	137.768	137.749	137.694	137.572	137.359	137.074	136.76	136.435	136.145	135.959	135.855	135.861	136.016	136.353	136.891	137.634	138.591	139.739	141.026	142.592	144.499	146.527	148.595	150.641	152.604	154.429	156.068	157.476	158.618	159.494	160.09	160.404	160.581	160.433	159.994	159.42	158.651	157.643	156.409
Secondary production, Mt/yr	Steel	LED	RCP2_6	+ car-sharing	116.11	136.453	136.183	136.156	136.183	136.217	136.214	136.178	136.106	135.968	135.741	135.446	135.128	134.806	134.529	134.366	134.294	134.343	134.548	134.941	135.538	136.34	137.352	138.55	139.879	141.478	143.395	145.408	147.445	149.448	151.359	153.126	154.704	156.054	157.144	157.979	158.548	158.85	159.033	158.908	158.508	157.986	157.278	156.337	155.171
Secondary production, Mt/yr	Steel	LED	RCP2_6	+ ride-sharing	116.456	134.944	134.69	134.711	134.762	134.796	134.764	134.671	134.508	134.247	133.866	133.389	132.862	132.311	131.789	131.373	131.046	130.844	130.811	130.984	131.384	132.018	132.893	133.987	135.248	136.811	138.713	140.729	142.791	144.835	146.802	148.636	150.291	151.724	152.9	153.824	154.482	154.871	155.139	155.095	154.772	154.322	153.681	152.802	151.694
Secondary production, Mt/yr	Steel	LED	RCP2_6	+ more intense bld. use = All ME stratgs.	116.456	134.944	134.69	134.711	134.762	134.796	134.764	134.671	134.508	134.247	133.866	133.389	132.862	132.311	131.789	131.373	131.046	130.844	130.811	130.984	131.384	132.018	132.893	133.987	135.248	136.811	138.713	140.729	142.791	144.835	146.802	148.636	150.291	151.724	152.9	153.824	154.482	154.871	155.139	155.095	154.772	154.322	153.681	152.802	151.694
Secondary production, Mt/yr	Steel	SSP1	Base	No ME	116.062	146.764	149.668	150.744	151.895	153.064	154.222	155.369	156.509	157.638	158.766	159.914	161.111	162.4	163.822	165.425	167.247	169.296	171.59	174.149	176.984	180.092	183.467	187.089	190.931	194.96	199.455	204.417	209.508	214.683	219.904	225.134	230.336	235.478	240.534	245.483	250.369	255.2	259.91	264.49	268.933	273.234	277.389	281.394	285.246
Secondary production, Mt/yr	Steel	SSP1	Base	+ higher yields	116.099	146.77	149.656	150.703	151.802	152.888	153.926	154.927	155.908	156.883	157.874	158.916	160.052	161.33	162.802	164.518	166.519	168.816	171.429	174.368	177.632	181.203	185.052	189.136	193.403	197.863	202.6	207.586	212.726	217.976	223.297	228.652	234.004	239.324	244.583	249.759	254.861	259.879	264.775	269.542	274.17	278.654	282.99	287.173	291.2
Secondary production, Mt/yr	Steel	SSP1	Base	+ re-use/longer use	116.11	146.897	149.817	150.922	152.108	153.317	154.508	155.685	156.86	158.038	159.234	160.475	161.798	163.245	164.863	166.698	168.787	171.138	173.767	176.682	179.877	183.331	187.007	190.856	194.815	198.906	203.223	207.724	212.304	216.914	221.506	226.038	230.466	234.753	238.867	242.779	246.492	249.994	253.243	256.229	258.941	261.375	263.526	265.392	266.974
Secondary production, Mt/yr	Steel	SSP1	Base	+ material subst.	116.11	146.327	148.596	149.084	149.663	150.283	150.91	151.543	152.184	152.831	153.49	154.181	154.928	155.766	156.734	157.868	159.202	160.746	162.518	164.527	166.768	169.225	171.866	174.648	177.517	180.502	183.682	187.011	190.395	193.786	197.135	200.395	203.525	206.484	209.238	211.757	214.032	216.049	217.776	219.207	220.335	221.157	221.675	221.893	221.818
Secondary production, Mt/yr	Steel	SSP1	Base	+ down-sizing	116.11	146.107	148.132	148.399	148.767	149.19	149.635	150.097	150.578	151.072	151.583	152.125	152.722	153.404	154.205	155.161	156.3	157.635	159.182	160.951	162.938	165.127	167.491	169.989	172.57	175.267	178.156	181.19	184.282	187.383	190.447	193.427	196.282	198.972	201.464	203.727	205.752	207.521	209.01	210.206	211.106	211.707	212.009	212.017	211.737
Secondary production, Mt/yr	Steel	SSP1	Base	+ car-sharing	116.11	144.833	146.733	146.901	147.181	147.53	147.918	148.342	148.802	149.292	149.816	150.386	151.026	151.764	152.631	153.662	154.881	156.3	157.932	159.782	161.846	164.105	166.53	169.08	171.704	174.434	177.33	180.34	183.395	186.448	189.454	192.369	195.154	197.772	200.193	202.387	204.347	206.058	207.493	208.645	209.506	210.073	210.347	210.329	210.026
Secondary production, Mt/yr	Steel	SSP1	Base	+ ride-sharing	116.11	143.852	145.682	145.793	146.011	146.292	146.604	146.94	147.294	147.659	148.034	148.432	148.873	149.387	150.008	150.772	151.712	152.841	154.18	155.742	157.527	159.525	161.711	164.05	166.498	169.085	171.86	174.77	177.753	180.76	183.743	186.658	189.461	192.115	194.583	196.836	198.862	200.643	202.152	203.377	204.313	204.953	205.299	205.352	205.118
Secondary production, Mt/yr	Steel	SSP1	Base	+ more intense bld. use = All ME stratgs.	116.11	143.852	145.682	145.414	145.317	145.296	145.311	145.372	145.548	145.726	145.919	146.152	146.444	146.826	147.33	147.985	148.816	149.854	151.103	152.669	154.373	156.271	158.353	160.581	162.937	165.847	168.645	171.424	174.263	177.107	179.905	182.614	185.192	187.6	189.806	191.853	193.659	195.207	196.484	197.455	198.125	198.491	198.684	198.264	197.545
Secondary production, Mt/yr	Steel	SSP1	RCP2_6	No ME	116.062	146.75	149.681	150.806	152.037	153.317	154.615	155.92	157.23	158.542	159.862	161.21	162.61	164.102	165.734	167.551	169.59	171.861	174.384	177.175	180.24	183.578	187.185	191.041	195.117	199.373	204.112	209.317	214.614	219.956	225.301	230.611	235.844	240.968	245.954	250.781	255.551	260.303	264.939	269.449	273.826	278.064	282.159	286.105	289.899
Secondary production, Mt/yr	Steel	SSP1	RCP2_6	+ higher yields	116.099	146.755	149.667	150.762	151.937	153.126	154.289	155.426	156.548	157.665	158.8	159.984	161.259	162.677	164.29	166.152	168.303	170.758	173.536	176.648	180.093	183.853	187.898	192.183	196.652	201.313	206.249	211.427	216.745	222.155	227.617	233.088	238.531	243.911	249.199	254.37	259.481	264.539	269.477	274.285	278.954	283.478	287.851	292.068	296.124
Secondary production, Mt/yr	Steel	SSP1	RCP2_6	+ re-use/longer use	116.11	146.882	149.829	150.98	152.243	153.554	154.868	156.18	157.491	158.804	160.131	161.496	162.931	164.477	166.181	168.087	170.228	172.614	175.255	178.159	181.314	184.698	188.274	191.988	195.779	199.665	203.739	207.955	212.204	216.439	220.612	224.682	228.608	232.358	235.903	239.221	242.375	245.378	248.167	250.739	253.094	255.23	257.15	258.855	260.347
Secondary production, Mt/yr	Steel	SSP1	RCP2_6	+ material subst.	116.11	146.31	148.599	149.126	149.769	150.474	151.206	151.952	152.708	153.468	154.238	155.033	155.876	156.799	157.838	159.029	160.401	161.966	163.735	165.717	167.905	170.279	172.808	175.444	178.134	180.905	183.834	186.873	189.93	192.954	195.899	198.72	201.375	203.829	206.051	208.016	209.771	211.324	212.623	213.667	214.455	214.989	215.276	215.321	215.131
Secondary production, Mt/yr	Steel	SSP1	RCP2_6	+ down-sizing	116.11	146.089	148.135	148.441	148.873	149.381	149.93	150.506	151.101	151.709	152.331	152.98	153.674	154.443	155.321	156.338	157.524	158.887	160.443	162.198	164.146	166.271	168.543	170.919	173.348	175.859	178.529	181.309	184.111	186.885	189.584	192.166	194.589	196.817	198.819	200.569	202.112	203.456	204.55	205.39	205.977	206.313	206.402	206.25	205.864
Secondary production, Mt/yr	Steel	SSP1	RCP2_6	+ car-sharing	116.11	144.813	146.732	146.937	147.277	147.709	148.199	148.734	149.306	149.909	150.543	151.22	151.957	152.782	153.726	154.817	156.081	157.524	159.157	160.985	162.997	165.176	167.488	169.892	172.336	174.852	177.496	180.218	182.948	185.639	188.249	190.736	193.065	195.202	197.122	198.802	200.289	201.594	202.668	203.507	204.111	204.478	204.61	204.508	204.176
Secondary production, Mt/yr	Steel	SSP1	RCP2_6	+ ride-sharing	116.11	143.829	145.677	145.824	146.101	146.463	146.876	147.32	147.787	148.263	148.749	149.253	149.792	150.396	151.097	151.928	152.917	154.08	155.431	156.982	158.73	160.664	162.757	164.973	167.263	169.661	172.211	174.861	177.547	180.223	182.842	185.359	187.737	189.939	191.936	193.703	195.282	196.682	197.85	198.783	199.477	199.931	200.144	200.119	199.857
Secondary production, Mt/yr	Steel	SSP1	RCP2_6	+ more intense bld. use = All ME stratgs.	116.11	143.829	145.677	145.445	145.406	145.467	145.583	145.753	146.04	146.331	146.634	146.974	147.365	147.838	148.422	149.143	150.025	151.097	152.359	153.914	155.582	157.417	159.406	161.51	163.709	166.429	169.001	171.52	174.062	176.574	179.006	181.318	183.468	185.424	187.157	188.718	190.078	191.245	192.181	192.86	193.288	193.467	193.528	193.03	192.283
Secondary production, Mt/yr	Steel	SSP2	Base	No ME	115.994	162.232	164.137	166.162	168.367	170.701	173.132	175.702	178.421	181.295	184.337	187.567	191.009	194.69	198.636	202.87	207.408	212.226	217.312	222.657	228.241	234.041	240.028	246.166	252.417	258.738	265.72	273.438	281.287	289.224	297.219	305.241	313.26	321.252	329.201	337.093	344.98	352.846	360.614	368.28	375.837	383.278	390.596	397.781	404.821
Secondary production, Mt/yr	Steel	SSP2	Base	+ higher yields	116.032	162.192	164.019	165.906	167.882	169.87	171.831	173.829	175.907	178.108	180.483	183.087	185.979	189.218	192.858	196.943	201.5	206.524	212.006	217.928	224.255	230.933	237.897	245.07	252.364	259.783	267.486	275.463	283.569	291.766	300.021	308.306	316.592	324.858	333.084	341.256	349.428	357.586	365.654	373.624	381.491	389.246	396.879	404.381	411.738
Secondary production, Mt/yr	Steel	SSP2	Base	+ re-use/longer use	116.043	162.254	164.113	166.056	168.117	170.225	172.335	174.504	176.77	179.168	181.741	184.539	187.613	191.018	194.801	199.001	203.643	208.715	214.205	220.09	226.327	232.857	239.607	246.488	253.402	260.369	267.561	274.95	282.385	289.82	297.215	304.531	311.736	318.797	325.688	332.388	338.944	345.334	351.477	357.362	362.978	368.314	373.362	378.111	382.552
Secondary production, Mt/yr	Steel	SSP2	Base	+ material subst.	116.043	161.898	163.394	164.956	166.626	168.338	170.051	171.821	173.683	175.673	177.832	180.206	182.845	185.795	189.101	192.796	196.898	201.396	206.276	211.511	217.058	222.859	228.841	234.922	241.006	247.12	253.424	259.888	266.368	272.82	279.203	285.48	291.614	297.575	303.335	308.871	314.217	319.353	324.208	328.769	333.026	336.971	340.595	343.891	346.849
Secondary production, Mt/yr	Steel	SSP2	Base	+ down-sizing	116.043	161.638	162.867	164.162	165.565	167.016	168.475	169.998	171.618	173.369	175.288	177.418	179.803	182.485	185.504	188.887	192.652	196.783	201.266	206.075	211.169	216.492	221.977	227.546	233.111	238.703	244.48	250.408	256.356	262.281	268.145	273.912	279.547	285.02	290.304	295.376	300.265	304.948	309.361	313.491	317.327	320.86	324.081	326.98	329.55
Secondary production, Mt/yr	Steel	SSP2	Base	+ car-sharing	116.043	160.834	161.916	163.077	164.356	165.698	167.07	168.53	170.114	171.855	173.792	175.963	178.413	181.18	184.299	187.796	191.68	195.936	200.544	205.474	210.682	216.109	221.687	227.336	232.97	238.623	244.427	250.345	256.267	262.152	267.962	273.664	279.226	284.621	289.824	294.816	299.628	304.242	308.593	312.672	316.469	319.973	323.175	326.064	328.63
Secondary production, Mt/yr	Steel	SSP2	Base	+ ride-sharing	116.043	160.204	161.166	162.212	163.372	164.591	165.838	167.169	168.615	170.207	171.977	173.963	176.203	178.734	181.59	184.795	188.361	192.274	196.519	201.073	205.897	210.943	216.148	221.444	226.753	232.114	237.643	243.304	249	254.694	260.348	265.925	271.394	276.724	281.888	286.861	291.673	296.299	300.673	304.781	308.61	312.148	315.382	318.303	320.898
Secondary production, Mt/yr	Steel	SSP2	Base	+ more intense bld. use = All ME stratgs.	116.043	160.204	161.166	161.798	162.589	163.435	164.307	165.263	166.337	167.56	168.969	170.601	172.495	174.691	177.221	180.11	183.371	186.989	190.951	195.232	199.793	204.584	209.544	214.641	219.79	224.994	230.344	235.795	241.253	246.676	252.029	257.273	262.496	267.587	272.507	277.23	281.774	286.116	290.198	294.005	297.524	300.743	304.034	306.081	307.765
Secondary production, Mt/yr	Steel	SSP2	RCP2_6	No ME	115.994	162.222	164.166	166.259	168.575	171.061	173.686	176.475	179.434	182.567	185.885	189.406	193.145	197.129	201.388	205.948	210.819	215.984	221.43	227.142	233.096	239.264	245.628	252.15	258.785	265.482	272.878	281.027	289.259	297.526	305.795	314.034	322.205	330.284	338.25	346.09	353.91	361.731	369.452	377.065	384.561	391.933	399.174	406.271	413.21
Secondary production, Mt/yr	Steel	SSP2	RCP2_6	+ higher yields	116.032	162.182	164.046	165.999	168.079	170.207	172.339	174.523	176.793	179.19	181.761	184.561	187.646	191.079	194.915	199.205	203.975	209.226	214.951	221.132	227.734	234.703	241.976	249.47	257.096	264.853	272.9	281.22	289.656	298.168	306.718	315.272	323.798	332.271	340.666	348.966	357.272	365.585	373.8	381.906	389.896	397.759	405.484	413.059	420.47
Secondary production, Mt/yr	Steel	SSP2	RCP2_6	+ re-use/longer use	116.043	162.243	164.14	166.149	168.314	170.561	172.84	175.192	177.644	180.226	182.977	185.943	189.167	192.701	196.592	200.879	205.579	210.679	216.164	222.004	228.152	234.546	241.109	247.752	254.374	260.993	267.779	274.702	281.602	288.436	295.168	301.762	308.191	314.43	320.462	326.276	331.979	337.586	342.996	348.212	353.233	358.061	362.694	367.128	371.357
Secondary production, Mt/yr	Steel	SSP2	RCP2_6	+ material subst.	116.043	161.887	163.418	165.044	166.815	168.661	170.536	172.479	174.517	176.68	179.006	181.535	184.311	187.381	190.786	194.559	198.712	203.232	208.1	213.285	218.739	224.401	230.196	236.037	241.83	247.597	253.499	259.501	265.459	271.328	277.071	282.654	288.048	293.227	298.173	302.873	307.42	311.826	316	319.943	323.654	327.134	330.382	333.394	336.166
Secondary production, Mt/yr	Steel	SSP2	RCP2_6	+ down-sizing	116.043	161.627	162.892	164.249	165.753	167.336	168.956	170.651	172.447	174.371	176.456	178.742	181.266	184.072	187.195	190.663	194.488	198.654	203.141	207.92	212.945	218.157	223.487	228.854	234.17	239.464	244.892	250.417	255.905	261.315	266.611	271.759	276.729	281.499	286.047	290.359	294.523	298.546	302.345	305.917	309.262	312.377	315.259	317.906	320.31
Secondary production, Mt/yr	Steel	SSP2	RCP2_6	+ car-sharing	116.043	160.82	161.936	163.159	164.535	166.006	167.536	169.164	170.92	172.831	174.931	177.257	179.846	182.736	185.96	189.541	193.485	197.772	202.379	207.27	212.398	217.699	223.103	228.528	233.888	239.212	244.634	250.115	255.541	260.876	266.084	271.137	276.01	280.683	285.141	289.374	293.474	297.454	301.231	304.805	308.176	311.339	314.29	317.02	319.517
Secondary production, Mt/yr	Steel	SSP2	RCP2_6	+ ride-sharing	116.043	160.189	161.184	162.29	163.545	164.891	166.292	167.787	169.402	171.161	173.093	175.232	177.612	180.267	183.23	186.524	190.156	194.109	198.364	202.893	207.653	212.591	217.645	222.742	227.804	232.867	238.047	243.303	248.539	253.718	258.806	263.772	268.589	273.233	277.686	281.935	286.066	290.088	293.915	297.543	300.966	304.181	307.178	309.948	312.478
Secondary production, Mt/yr	Steel	SSP2	RCP2_6	+ more intense bld. use = All ME stratgs.	116.043	160.189	161.184	161.876	162.762	163.735	164.761	165.881	167.124	168.514	170.085	171.87	173.904	176.223	178.861	181.839	185.165	188.824	192.796	197.051	201.548	206.233	211.041	215.94	220.843	225.751	230.752	235.799	240.796	245.704	250.489	255.119	259.689	264.095	268.304	272.302	276.166	279.904	283.439	286.765	289.879	292.775	295.828	297.725	299.345
Secondary production, Mt/yr	Aluminium	LED	Base	No ME	11.281	12.6776	12.4975	12.3266	12.1532	11.9803	11.8066	11.6352	11.4665	11.2995	11.1344	10.9725	10.8166	10.6696	10.5355	10.4189	10.3228	10.2471	10.194	10.1657	10.1634	10.1872	10.2362	10.3085	10.4012	10.5361	10.7391	10.959	11.1726	11.3743	11.5593	11.7234	11.8628	11.9747	12.0567	12.1076	12.1263	12.1324	12.1793	12.2171	12.2398	12.2497	12.2476	12.2344	12.2114
Secondary production, Mt/yr	Aluminium	LED	Base	+ higher yields	11.2834	12.6841	12.5112	12.3522	12.1968	12.0489	11.9067	11.7718	11.6436	11.5201	11.4003	11.2846	11.175	11.0738	10.9844	10.9109	10.8563	10.82	10.8041	10.8107	10.8405	10.8931	10.967	11.0594	11.1661	11.3145	11.5358	11.7737	12.0046	12.2225	12.4222	12.5992	12.7494	12.8698	12.9577	13.0119	13.0312	13.0369	13.0869	13.1264	13.1492	13.158	13.1535	13.1368	13.1093
Secondary production, Mt/yr	Aluminium	LED	Base	+ re-use/longer use	11.2834	12.6864	12.5136	12.3547	12.2033	12.0565	11.912	11.7741	11.642	11.5134	11.3873	11.2611	11.1418	11.032	10.9332	10.8494	10.7835	10.735	10.7059	10.698	10.7121	10.7477	10.8033	10.8758	10.961	11.0871	11.2828	11.4922	11.6914	11.8746	12.0366	12.1727	12.279	12.3524	12.3902	12.3914	12.3549	12.2993	12.2876	12.2634	12.2201	12.1606	12.086	11.9973	11.8962
Secondary production, Mt/yr	Aluminium	LED	Base	+ material subst.	11.2874	12.7552	12.6528	12.5645	12.4857	12.4124	12.3502	12.3003	12.2636	12.2393	12.2276	12.23	12.2495	12.2891	12.3528	12.4452	12.5692	12.7225	12.9055	13.1178	13.358	13.623	13.909	14.2107	14.5217	14.8695	15.3015	15.7646	16.217	16.6524	17.0654	17.4515	17.8073	18.1303	18.4188	18.6728	18.8909	19.0896	19.3302	19.5548	19.7549	19.9315	20.0836	20.2102	20.3106
Secondary production, Mt/yr	Aluminium	LED	Base	+ down-sizing	11.2861	12.7442	12.6296	12.5271	12.4327	12.344	12.2587	12.1799	12.1135	12.0566	12.0087	11.9709	11.9461	11.9373	11.9485	11.9842	12.0473	12.1363	12.2517	12.3941	12.5627	12.7554	12.9692	13.1997	13.4413	13.722	14.0811	14.4642	14.837	15.1939	15.5299	15.8409	16.1236	16.3758	16.5958	16.7833	16.9375	17.075	17.2575	17.4272	17.5757	17.7042	17.8117	17.8974	17.9608
Secondary production, Mt/yr	Aluminium	LED	Base	+ car-sharing	11.2685	12.616	12.4866	12.3704	12.2614	12.1572	12.0561	11.964	11.8815	11.8082	11.7446	11.6914	11.6506	11.6343	11.642	11.6785	11.7476	11.8479	11.9804	12.1459	12.3434	12.5706	12.824	13.0988	13.3886	13.7205	14.1184	14.5248	14.9187	15.2944	15.6466	15.9714	16.2657	16.5275	16.7556	16.9502	17.1112	17.2561	17.447	17.6266	17.7867	17.9285	18.0507	18.1523	18.232
Secondary production, Mt/yr	Aluminium	LED	Base	+ ride-sharing	11.2805	12.4859	12.3453	12.2217	12.1033	11.9874	11.8719	11.7622	11.6587	11.5605	11.4681	11.3834	11.3099	11.2515	11.2081	11.1993	11.2215	11.2742	11.3591	11.4778	11.6301	11.8144	12.0277	12.2656	12.5224	12.8251	13.191	13.5617	13.9221	14.2663	14.5891	14.886	15.1539	15.3903	15.5937	15.764	15.9008	16.0218	16.1888	16.3447	16.4812	16.5996	16.6992	16.7788	16.8378
Secondary production, Mt/yr	Aluminium	LED	Base	+ more intense bld. use = All ME stratgs.	11.2805	12.4859	12.3453	12.2217	12.1033	11.9874	11.8719	11.7622	11.6587	11.5605	11.4681	11.3834	11.3099	11.2515	11.2081	11.1993	11.2215	11.2742	11.3591	11.4778	11.6301	11.8144	12.0277	12.2656	12.5224	12.8251	13.191	13.5617	13.9221	14.2663	14.5891	14.886	15.1539	15.3903	15.5937	15.764	15.9008	16.0218	16.1888	16.3447	16.4812	16.5996	16.6992	16.7788	16.8378
Secondary production, Mt/yr	Aluminium	LED	RCP2_6	No ME	11.2814	12.6807	12.5024	12.3341	12.1625	11.9957	11.8275	11.6626	11.5014	11.343	11.1875	11.0364	10.8923	10.7585	10.6391	10.5388	10.4603	10.4039	10.372	10.3665	10.3885	10.4379	10.5143	10.616	10.7398	10.9075	11.1472	11.4066	11.6598	11.9012	12.126	12.3299	12.5087	12.6595	12.7796	12.8678	12.9233	12.9661	13.0494	13.1234	13.1814	13.2256	13.2568	13.2754	13.2825
Secondary production, Mt/yr	Aluminium	LED	RCP2_6	+ higher yields	11.2839	12.6872	12.5161	12.3596	12.2061	12.0644	11.9276	11.7993	11.6787	11.5638	11.4538	11.3492	11.2517	11.1641	11.0899	11.0335	10.9972	10.9813	10.9877	11.0185	11.0741	11.154	11.2571	11.3807	11.5203	11.7033	11.9633	12.2429	12.5156	12.7756	13.0176	13.2368	13.4291	13.5909	13.7196	13.8138	13.8726	13.9177	14.007	14.0852	14.1461	14.1917	14.2231	14.2406	14.2455
Secondary production, Mt/yr	Aluminium	LED	RCP2_6	+ re-use/longer use	11.2839	12.6895	12.5186	12.3621	12.2143	12.072	11.9328	11.8011	11.676	11.5551	11.4337	11.32	11.2127	11.1135	11.0256	10.9533	10.8986	10.8615	10.8435	10.8463	10.8703	10.9147	10.9783	11.0581	11.1499	11.2818	11.4851	11.7028	11.9086	12.0971	12.2633	12.4027	12.5116	12.587	12.6267	12.6297	12.5959	12.5447	12.5394	12.5238	12.4914	12.4453	12.3866	12.3164	12.2362
Secondary production, Mt/yr	Aluminium	LED	RCP2_6	+ material subst.	11.2879	12.7587	12.659	12.5744	12.4992	12.4352	12.3821	12.3431	12.3189	12.3085	12.312	12.3309	12.3675	12.4251	12.5079	12.6205	12.7647	12.9389	13.1428	13.3755	13.6343	13.9157	14.2164	14.5308	14.8522	15.2078	15.6497	16.1227	16.5802	17.016	17.4253	17.8041	18.149	18.458	18.7302	18.9662	19.1662	19.3488	19.5761	19.7909	19.9852	20.1608	20.3178	20.4555	20.5731
Secondary production, Mt/yr	Aluminium	LED	RCP2_6	+ down-sizing	11.2866	12.7477	12.6356	12.5368	12.4479	12.3661	12.2866	12.2199	12.1659	12.1219	12.0879	12.0651	12.056	12.0636	12.0921	12.1462	12.2278	12.336	12.471	12.6325	12.8191	13.0282	13.2573	13.5019	13.7562	14.0478	14.4201	14.8165	15.1987	15.5612	15.8994	16.2095	16.4885	16.7343	16.9458	17.1233	17.2673	17.3963	17.5725	17.7386	17.8868	18.0186	18.134	18.2326	18.3136
Secondary production, Mt/yr	Aluminium	LED	RCP2_6	+ car-sharing	11.2689	12.619	12.4918	12.3788	12.2744	12.1763	12.0825	11.9991	11.9267	11.8645	11.8115	11.7693	11.7481	11.7469	11.7706	11.8244	11.9108	12.0293	12.1804	12.3643	12.5793	12.8228	13.0919	13.3815	13.6854	14.0305	14.4422	14.8606	15.2625	15.6426	15.9963	16.3202	16.6116	16.8689	17.0918	17.2814	17.439	17.5842	17.7798	17.969	18.1439	18.3057	18.454	18.5871	18.7032
Secondary production, Mt/yr	Aluminium	LED	RCP2_6	+ ride-sharing	11.2809	12.4884	12.3496	12.2287	12.1144	12.0038	11.8948	11.7929	11.6982	11.61	11.5283	11.4551	11.3937	11.3428	11.321	11.3275	11.3648	11.4333	11.5343	11.6689	11.8365	12.035	12.2621	12.5134	12.7831	13.0983	13.4768	13.8575	14.2245	14.5723	14.8961	15.1919	15.4569	15.6892	15.8878	16.0536	16.1873	16.3085	16.4797	16.6441	16.7938	16.9302	17.0528	17.1605	17.2516
Secondary production, Mt/yr	Aluminium	LED	RCP2_6	+ more intense bld. use = All ME stratgs.	11.2809	12.4884	12.3496	12.2287	12.1144	12.0038	11.8948	11.7929	11.6982	11.61	11.5283	11.4551	11.3937	11.3428	11.321	11.3275	11.3648	11.4333	11.5343	11.6689	11.8365	12.035	12.2621	12.5134	12.7831	13.0983	13.4768	13.8575	14.2245	14.5723	14.8961	15.1919	15.4569	15.6892	15.8878	16.0536	16.1873	16.3085	16.4797	16.6441	16.7938	16.9302	17.0528	17.1605	17.2516
Secondary production, Mt/yr	Aluminium	SSP1	Base	No ME	11.3083	13.3303	13.2565	13.1242	13.0088	12.9078	12.8226	12.7455	12.6771	12.6168	12.5642	12.52	12.4853	12.462	12.4521	12.458	12.4822	12.5256	12.5895	12.6744	12.7802	12.9058	13.0496	13.2091	13.381	13.5618	13.7722	14.0105	14.249	14.4834	14.71	14.9257	15.1276	15.3131	15.4804	15.6278	15.7604	15.8794	15.9791	16.0597	16.1216	16.1654	16.1921	16.2025	16.1977
Secondary production, Mt/yr	Aluminium	SSP1	Base	+ higher yields	11.3107	13.3368	13.2703	13.15	13.0529	12.9776	12.9248	12.8858	12.8602	12.8464	12.8433	12.8505	12.8687	12.8989	12.9426	13.0017	13.0783	13.1728	13.2861	13.418	13.5678	13.7337	13.9126	14.101	14.2939	14.4918	14.7202	14.9772	15.2346	15.488	15.7332	15.9667	16.1856	16.387	16.5689	16.7295	16.8739	17.0033	17.1118	17.1997	17.2674	17.3157	17.3454	17.3576	17.3534
Secondary production, Mt/yr	Aluminium	SSP1	Base	+ re-use/longer use	11.3107	13.3453	13.2774	13.1557	13.0569	12.9797	12.9245	12.8823	12.8528	12.8341	12.8251	12.8253	12.8353	12.8559	12.8888	12.9357	12.9986	13.0781	13.1747	13.2886	13.4188	13.5635	13.7199	13.8841	14.0517	14.2224	14.421	14.6448	14.8657	15.0791	15.2811	15.468	15.6366	15.7843	15.9089	16.0087	16.0888	16.1503	16.1876	16.2008	16.1907	16.158	16.1038	16.0296	15.9368
Secondary production, Mt/yr	Aluminium	SSP1	Base	+ material subst.	11.3107	13.4527	13.5022	13.4959	13.5157	13.5609	13.6329	13.725	13.84	13.9784	14.1415	14.3311	14.5493	14.7989	15.0825	15.4027	15.7617	16.1577	16.5887	17.0518	17.5425	18.0555	18.584	19.1204	19.6559	20.1881	20.7742	21.4159	22.0528	22.6794	23.2915	23.8856	24.4591	25.0095	25.5352	26.0351	26.5207	26.9945	27.4421	27.8606	28.2474	28.6	28.916	29.1931	29.4287
Secondary production, Mt/yr	Aluminium	SSP1	Base	+ down-sizing	11.3107	13.4456	13.4864	13.4702	13.4787	13.511	13.5684	13.6442	13.7409	13.8588	13.9992	14.1635	14.354	14.5731	14.8234	15.1073	15.4271	15.7812	16.1679	16.5844	17.0269	17.4903	17.9685	18.4543	18.9399	19.423	19.9572	20.5437	21.1257	21.6981	22.2569	22.7989	23.3215	23.8225	24.3006	24.7545	25.1952	25.6246	26.0297	26.4077	26.7561	27.0729	27.3557	27.6024	27.8106
Secondary production, Mt/yr	Aluminium	SSP1	Base	+ car-sharing	11.3107	13.3314	13.3493	13.3103	13.2947	13.302	13.3341	13.385	13.4578	13.5535	13.6741	13.8218	13.9997	14.2109	14.4586	14.7456	15.0747	15.4447	15.8543	16.3008	16.7806	17.2883	17.8179	18.3618	18.9118	19.4652	20.052	20.6691	21.2807	21.8815	22.4674	23.0349	23.5813	24.1045	24.603	25.0763	25.534	25.9782	26.3969	26.7879	27.1488	27.4777	27.7724	28.0305	28.2493
Secondary production, Mt/yr	Aluminium	SSP1	Base	+ ride-sharing	11.3107	13.2433	13.2461	13.192	13.1594	13.1476	13.1583	13.1853	13.2312	13.2968	13.3837	13.4942	13.6311	13.7976	13.9971	14.2329	14.508	14.822	15.1743	15.5634	15.9862	16.4387	16.9154	17.4099	17.9149	18.4284	18.9687	19.5315	20.0921	20.6456	21.1877	21.7148	22.2238	22.7124	23.1788	23.6218	24.0498	24.4638	24.8529	25.2145	25.5466	25.8471	26.114	26.3454	26.539
Secondary production, Mt/yr	Aluminium	SSP1	Base	+ more intense bld. use = All ME stratgs.	11.3107	13.2433	13.2461	13.1577	13.096	13.0559	13.0351	13.0336	13.0527	13.0924	13.1544	13.241	13.3552	13.5001	13.6793	13.8959	14.153	14.4516	14.7902	15.1654	15.5759	16.0174	16.4847	16.9715	17.4702	17.9791	18.5164	19.0776	19.6402	20.1964	20.7403	21.2699	21.7821	22.2744	22.7451	23.1934	23.627	24.048	24.4521	24.8234	25.1661	25.4782	25.7856	25.9918	26.1598
Secondary production, Mt/yr	Aluminium	SSP1	RCP2_6	No ME	11.3083	13.3354	13.2648	13.1365	13.0268	12.9329	12.8562	12.789	12.7322	12.6849	12.647	12.6192	12.6026	12.5994	12.6122	12.6435	12.6954	12.7698	12.8677	12.9896	13.1349	13.3026	13.4918	13.7	13.9238	14.1592	14.4312	14.7361	15.0413	15.3424	15.6355	15.9172	16.1841	16.4334	16.6627	16.8702	17.0622	17.2415	17.4017	17.5421	17.6627	17.7635	17.8454	17.9087	17.9536
Secondary production, Mt/yr	Aluminium	SSP1	RCP2_6	+ higher yields	11.3107	13.3419	13.2785	13.1623	13.0709	13.0027	12.9585	12.9295	12.9155	12.9149	12.9267	12.9507	12.9875	13.0385	13.1056	13.1912	13.2968	13.4239	13.573	13.744	13.9358	14.1462	14.3733	14.6133	14.861	15.1165	15.4097	15.7369	16.0647	16.3885	16.7042	17.008	17.2962	17.5657	17.8141	18.0394	18.2479	18.4422	18.6158	18.7681	18.899	19.0086	19.0977	19.1667	19.2159
[truncated: 214 more rows]

## Sheet: Fig. 4b
Region	Material (ton/cap)	SSP	RCP	ME cascade steps	2016	2017	2018	2019	2020	2021	2022	2023	2024	2025	2026	2027	2028	2029	2030	2031	2032	2033	2034	2035	2036	2037	2038	2039	2040	2041	2042	2043	2044	2045	2046	2047	2048	2049	2050	2051	2052	2053	2054	2055	2056	2057	2058	2059	2060
[truncated: 864 more rows]

[truncated: 1 more sheets: Other]
